# Supplementary material for: Reverse transcriptase inhibitors diminish systemic proinflammatory responses to bacterial pathogens
Source: mBio. 2025 Jan 14;16(2):e03412-24. doi: 10.1128/mbio.03412-24 (PMC11796363; doi:10.1128/mbio.03412-24)
Supplement: Table S1 — Count table from RNA-sequencing of mice infected with E. coli and administered PBS or NRTIs. [file mbio.03412-24-s0001.xlsx]

## Sheet: result_genenames_NRTIs_PBS
Geneid	Chr	Start	End	PBS - Mouse #1	PBS - Mouse #2	PBS - Mouse #3	PBS - Mouse #4	NRTIs - Mouse #6	NRTIs - Mouse #7	NRTIs - Mouse #8	NRTIs - Mouse #9
4933401J01Rik	1	3073253	3074322	0	0	0	0	0	0	0	0
Gm26206	1	3102016	3102125	0	0	0	0	0	0	0	0
Xkr4	1;1;1;1;1;1;1	3205901;3206523;3213439;3213609;3214482;3421702;3670552	3207317;3207317;3215632;3216344;3216968;3421901;3671498	0	0	3	0	0	5	1	1
Gm18956	1	3252757	3253236	0	0	0	0	0	0	0	0
Gm37180	1	3365731	3368549	0	0	0	0	0	0	0	0
Gm37363	1	3375556	3377788	0	0	0	0	0	0	0	0
Gm37686	1	3464977	3467285	0	0	0	0	0	0	0	0
Gm1992	1;1	3466587;3513405	3466687;3513553	0	0	0	0	0	0	0	0
Gm37329	1	3512451	3514507	0	0	0	0	0	0	0	0
Gm7341	1	3531795	3532720	0	0	0	0	0	0	0	0
Gm38148	1	3592892	3595903	0	0	0	0	0	0	0	0
Gm19938	1;1	3647309;3658847	3650509;3658904	0	0	0	0	0	0	1	0
Gm10568	1	3680155	3681788	0	0	0	0	0	0	0	0
Gm38385	1	3752010	3754360	0	0	0	0	0	0	0	0
Gm27396	1	3783876	3783933	0	0	0	0	0	0	0	0
Gm37381	1;1;1;1;1	3905739;3984225;3985160;3985160;3986147	3906134;3984298;3985984;3985351;3986215	0	0	0	0	0	0	0	0
Rp1	1;1;1;1;1;1;1;1;1;1;1;1;1;1;1;1;1;1;1;1;1;1;1;1;1;1;1;1;1;1;1;1;1;1;1;1;1;1	3999557;4007656;4019070;4024736;4041888;4092617;4119668;4120015;4142612;4147812;4148612;4163855;4170205;4197534;4206660;4226611;4228443;4231053;4243133;4243417;4243543;4245031;4261527;4267469;4284766;4290846;4292926;4311270;4344146;4351910;4351910;4351910;4352202;4352202;4352202;4360200;4409170;4409170	3999617;4007737;4019148;4024890;4042107;4092780;4119712;4120073;4142766;4147963;4148744;4163941;4170404;4197641;4206837;4226823;4228619;4231144;4243262;4243448;4243619;4245106;4261605;4267620;4284898;4293012;4293012;4311433;4350091;4352081;4352081;4352081;4352837;4352837;4352837;4360314;4409241;4409241	0	0	0	0	0	0	0	0
Gm6101	1;1	4256234;4258847	4256427;4260519	0	0	0	0	0	0	0	0
Gm37483	1	4363346	4364829	0	0	0	0	0	0	0	0
Sox17	1;1;1;1;1;1;1;1;1;1;1;1;1;1;1;1;1;1;1;1;1;1;1;1;1;1;1	4490931;4491250;4491390;4491713;4492457;4492458;4492465;4492467;4493100;4493100;4493100;4493100;4493768;4493772;4493772;4493772;4493772;4495136;4495136;4495136;4495136;4496291;4496291;4496291;4496291;4496291;4496291	4492668;4492663;4492668;4492668;4493604;4492668;4492668;4492668;4493490;4493735;4493490;4493466;4493863;4493863;4493863;4493863;4493863;4495942;4495198;4495942;4495942;4496396;4496330;4496363;4497354;4496757;4496413	21	9	27	13	24	34	33	35
Gm37587	1;1;1;1	4496551;4497474;4498007;4499470	4499378;4497654;4498211;4499558	0	0	0	0	0	0	0	2
Gm7357	1;1	4522905;4524446	4523603;4526737	0	1	2	0	0	0	0	1
Gm22307	1	4529017	4529123	0	0	0	0	0	0	0	0
Gm38076	1	4534837	4535286	0	0	0	0	0	0	0	0
Gm37323	1;1	4583129;4585937	4585585;4586252	0	0	0	0	0	1	0	0
Gm7369	1	4610471	4611406	0	0	0	0	0	0	0	0
Gm6085	1	4687934	4689403	1	0	2	0	0	0	1	0
Gm6119	1	4692219	4693424	0	4	0	0	1	0	0	0
Gm25493	1	4723277	4723379	0	0	0	0	0	0	0	0
Gm2053	1	4735046	4735676	0	0	0	0	0	0	0	0
Gm6123	1	4771131	4772199	3	1	4	2	1	1	0	3
Mrpl15	1;1;1;1;1;1;1;1;1;1;1;1;1;1;1;1;1;1;1;1;1;1;1;1;1;1	4773206;4773211;4774436;4776377;4777525;4777525;4777525;4777525;4779967;4781221;4782568;4782568;4782568;4782568;4782568;4783572;4783951;4783951;4783951;4783951;4785573;4785573;4785573;4785573;4785573;4785573	4774516;4776801;4774516;4776801;4777648;4777648;4777648;4777648;4784566;4782301;4782733;4782606;4782733;4782733;4782733;4784105;4784105;4784105;4784105;4784105;4785692;4785739;4785739;4785698;4785739;4785710	1509	1093	1684	1436	1507	1409	1972	1433
Gm37144	1	4778063	4779212	9	7	15	17	8	13	18	22
Lypla1	1;1;1;1;1;1;1;1;1;1;1;1;1;1;1;1;1;1;1;1;1;1;1;1;1;1;1;1;1;1;1;1;1;1;1;1;1;1;1;1;1;1;1;1;1;1;1;1;1;1;1;1;1;1;1;1;1;1;1	4807788;4807823;4807830;4807896;4807898;4807911;4808237;4808455;4808455;4808455;4808455;4808455;4808455;4808455;4828584;4828584;4828584;4828584;4828584;4828584;4828584;4830268;4830268;4830268;4830268;4830268;4830268;4832311;4832311;4832311;4832311;4832311;4832311;4832311;4836905;4837001;4837001;4837001;4837001;4837001;4837001;4839387;4839387;4839387;4839387;4839387;4840956;4840956;4840956;4840956…	4807982;4807982;4807982;4807982;4807982;4807982;4808365;4808486;4808486;4808486;4808486;4808486;4808486;4808486;4828649;4828649;4828649;4828649;4828649;4828649;4828649;4830315;4830315;4830315;4830315;4830315;4830315;4832381;4832381;4832381;4832368;4832381;4832381;4832381;4839488;4837074;4837074;4837074;4837074;4837074;4837074;4839488;4839488;4839488;4839488;4839488;4842827;4841093;4841132;4840969…	1865	1998	2669	3245	3211	3166	3349	3096
Gm37988	1;1;1;1;1;1;1;1;1;1	4807892;4828584;4830268;4832311;4837001;4839387;4840956;4867470;4878027;4886744	4807982;4828649;4830315;4832381;4837074;4839488;4841132;4867532;4878132;4886770	0	0	0	0	0	0	0	0
Tcea1	1;1;1;1;1;1;1;1;1;1;1;1;1;1;1;1;1;1;1;1	4857814;4858038;4867470;4867470;4878027;4878027;4886744;4886744;4889457;4889457;4890740;4890740;4891915;4891915;4893417;4893417;4894934;4894934;4896356;4896356	4857976;4858503;4867532;4867532;4878132;4878132;4886831;4886831;4889602;4889602;4890796;4890796;4892069;4892069;4893563;4893563;4895005;4895005;4897909;4897905	1570	1413	1727	1777	1584	1821	1704	1619
Gm6104	1	4880049	4880651	0	0	0	0	0	0	0	0
Gm37277	1	4905751	4906861	0	0	0	0	0	0	0	0
Rgs20	1;1;1;1;1;1;1;1;1;1;1;1;1;1;1;1;1;1;1;1;1;1;1;1;1;1;1;1	4909576;4909576;4910402;4910474;4912314;4912314;4912314;4912314;4912342;4916897;4916897;4916897;4916897;4916897;4922528;4923847;4923847;4923847;4923847;5018576;5019311;5019311;5019311;5020738;5062779;5070010;5070010;5070010	4910662;4910662;4910662;4910662;4912548;4912548;4912548;4912548;4912548;4916980;4916980;4916980;4916980;4916980;4923989;4923989;4923989;4923989;4923989;5018735;5019379;5019379;5019539;5021037;5063184;5070282;5070273;5070285	0	0	0	0	0	0	1	0
Gm17100	1	4927028	4927299	0	0	0	0	0	0	0	0
Gm37079	1	4938576	4940710	0	0	0	0	0	0	0	0
Gm16041	1;1;1	4970857;4971632;4973565	4971128;4971828;4976820	0	0	0	0	0	0	0	0
Gm17101	1	5063060	5064647	0	0	0	0	0	0	0	0
Atp6v1h	1;1;1;1;1;1;1;1;1;1;1;1;1;1;1;1;1;1;1;1;1;1;1;1;1;1;1;1;1;1;1;1;1;1;1;1;1;1;1;1;1;1;1;1;1;1;1;1;1;1;1;1;1;1;1;1;1;1;1;1;1;1;1;1;1;1;1;1	5070018;5083080;5083110;5083124;5083132;5083132;5083154;5083164;5084417;5084417;5084417;5084417;5084417;5084417;5084417;5089009;5089009;5089009;5089009;5089009;5089009;5089009;5093363;5093363;5093363;5093363;5093363;5093363;5093363;5095615;5095615;5095615;5095615;5095615;5095615;5098029;5098029;5098029;5098029;5098029;5101070;5101070;5101070;5117390;5117390;5117390;5117390;5124277;5124277;5124277…	5070144;5083278;5083625;5083278;5083278;5083278;5083278;5083278;5084563;5084563;5086779;5084563;5084563;5084563;5084563;5089111;5089111;5089111;5089111;5089111;5089111;5089111;5093452;5093452;5093452;5095728;5093452;5093452;5093452;5095728;5095728;5095659;5095728;5095728;5095728;5099777;5098133;5098133;5098133;5098133;5101123;5101123;5101123;5117487;5117487;5117487;5117487;5124469;5124469;5124469…	2422	2042	2739	2770	3329	3129	2558	2242
Gm7182	1;1	5276106;5277263	5276762;5277337	0	0	0	0	0	0	0	0
Gm37567	1	5307739	5310017	0	1	0	0	0	0	0	0
Gm38264	1	5403547	5405578	0	0	0	0	0	0	0	0
Oprk1	1;1;1;1;1;1;1;1;1;1;1;1;1;1;1;1;1;1	5588466;5588493;5588493;5588557;5588941;5589005;5589035;5589035;5596518;5598590;5598590;5598590;5598590;5602252;5602252;5602252;5602252;5602252	5591311;5588663;5588663;5588663;5589305;5589305;5589305;5589305;5598942;5598942;5598942;5598942;5598942;5603153;5604014;5602866;5606131;5606131	0	0	0	1	0	0	0	0
Gm36965	1	5617837	5618230	0	0	0	0	0	0	0	0
Gm22463	1	5644645	5644745	0	0	0	0	0	0	0	0
Gm37429	1	5842874	5844672	0	0	0	0	0	0	0	0
Npbwr1	1	5913707	5917398	0	0	0	0	0	0	0	0
Gm19214	1	6048963	6050045	0	0	0	0	0	0	0	0
Rb1cc1	1;1;1;1;1;1;1;1;1;1;1;1;1;1;1;1;1;1;1;1;1;1;1;1;1;1;1;1;1;1;1;1;1;1;1;1;1;1;1;1;1;1;1;1;1;1;1;1;1;1;1;1;1;1;1;1;1;1;1;1;1;1;1;1;1;1;1;1;1;1;1;1;1;1;1;1;1;1;1;1;1;1;1;1;1;1;1;1;1;1;1;1;1;1;1;1;1;1;1;1;1;1;1;1;1;1;1;1;1;1;1;1;1;1;1;1;1;1;1;1;1;1	6206197;6206227;6214645;6214663;6215008;6223599;6227940;6227940;6227940;6227940;6227940;6228002;6229959;6229959;6229959;6229959;6229959;6229959;6233961;6233961;6233961;6233961;6233961;6234229;6234229;6234229;6234229;6234279;6238262;6238262;6238262;6238262;6239952;6239952;6239952;6240305;6240970;6244105;6244105;6244105;6244795;6244795;6244795;6244795;6245158;6245158;6245158;6245158;6245425;6245425…	6206270;6206270;6214957;6214957;6215252;6223745;6228049;6228049;6228049;6228049;6228049;6228049;6230073;6230073;6230704;6230073;6230073;6230073;6234010;6234087;6234087;6234087;6234087;6234399;6234399;6234399;6234311;6234399;6238464;6238464;6238464;6238384;6240190;6240378;6240378;6240378;6244275;6244275;6244275;6244275;6244979;6244979;6244928;6244979;6245344;6245344;6245344;6245344;6245506;6245506…	2003	2142	1652	2321	2733	2536	2521	2827
4732440D04Rik	1;1;1;1	6209866;6213293;6214233;6214612	6215293;6213347;6214590;6215292	60	54	72	71	77	73	146	79
Alkal1	1;1;1;1;1	6359218;6388573;6389440;6391040;6394270	6359514;6388626;6389520;6391116;6394731	0	0	0	0	0	0	0	0
Gm2147	1	6380394	6381032	0	0	0	0	0	0	0	0
Gm7417	1	6382634	6383106	0	0	0	0	0	0	0	0
Gm19026	1;1	6429655;6437487	6430374;6441296	0	0	4	0	0	0	0	0
St18	1;1;1;1;1;1;1;1;1;1;1;1;1;1;1;1;1;1;1;1;1;1;1;1;1;1;1;1;1;1;1;1;1;1;1;1;1;1;1;1;1;1;1;1;1;1;1;1;1;1;1;1;1;1;1;1;1;1;1;1;1;1;1;1;1;1;1;1;1;1;1;1;1;1;1;1;1;1;1;1;1;1;1;1;1;1;1;1;1;1;1;1;1;1;1;1;1;1;1;1;1;1;1;1;1;1;1;1;1;1;1;1;1;1;1;1;1;1;1;1;1;1;1;1;1;1;1;1;1;1;1;1;1;1;1;1;1;1;1;1;1;1;1;1;1;1;1;1;1;1;1;1;1;1;1;1;1;1;1;1;1;1;1;1;1;1;1;1;1;1;1;1;1;1	6487231;6487331;6487618;6487618;6730051;6730053;6730070;6730101;6730102;6734870;6737575;6737580;6737580;6737580;6752296;6752296;6752296;6752994;6752994;6752994;6752994;6752994;6752994;6752994;6752994;6752994;6753556;6768898;6768898;6768898;6768898;6768898;6768898;6768898;6768898;6768898;6770944;6770944;6770944;6770944;6770944;6770944;6770944;6770944;6770944;6795386;6795386;6795386;6795386;6795386…	6487405;6487405;6487741;6487741;6730240;6730240;6730240;6730240;6730240;6734972;6737657;6737657;6737657;6737657;6752368;6752368;6752368;6753036;6753036;6753036;6753036;6753036;6753036;6753036;6753036;6753036;6753602;6768952;6768952;6768952;6768952;6768952;6768952;6768952;6768952;6768952;6770974;6770974;6770974;6770974;6770974;6770974;6770974;6770974;6770974;6795576;6795576;6795576;6795576;6795550…	0	0	0	0	0	0	0	0
Gm42492	1	6861237	6864151	0	0	0	0	0	0	0	0
Gm7449	1	6910560	6911222	0	0	0	0	0	0	0	0
Gm37108	1;1	6916559;6923400	6916995;6923588	1	0	3	0	1	2	0	2
Gm37275	1	6929759	6929788	0	0	0	0	0	0	0	0
Gm37225	1	6998217	6998541	0	0	0	0	0	0	0	0
Gm37489	1	7013762	7013920	0	0	0	0	0	0	0	0
Gm5694	1;1	7035915;7037055	7036392;7037217	0	0	0	0	0	0	0	0
Pcmtd1	1;1;1;1;1;1;1;1;1;1;1;1;1;1;1;1;1;1;1;1;1;1;1;1;1;1;1;1;1;1;1;1	7088920;7088930;7089104;7089166;7120194;7147637;7147637;7147637;7147637;7154867;7155080;7155080;7160085;7160557;7160892;7160892;7160892;7160892;7160892;7163248;7163248;7163248;7163248;7163248;7163248;7166309;7169515;7169515;7169515;7169515;7169515;7169515	7089216;7089216;7089216;7089216;7120615;7147739;7147739;7147739;7147739;7155271;7155271;7155271;7161063;7161063;7161063;7161063;7160902;7161063;7161063;7163371;7163371;7163371;7163371;7163371;7163371;7166518;7172659;7172618;7170076;7172122;7173628;7169598	2614	2794	2513	2997	3058	2945	2479	2504
Gm26983	1	7136199	7136586	0	0	0	0	0	0	0	0
Gm38372	1	7148110	7152137	20	11	3	5	17	10	2	1
Gm9826	1	7177739	7179037	68	46	51	33	45	43	20	19
Nras-ps2	1	7189742	7189919	0	0	0	0	0	0	0	0
Gm23274	1	7265803	7265932	0	0	0	0	0	0	0	0
Gm19002	1	7315451	7316462	0	0	0	0	0	0	0	0
Gm26901	1;1;1;1;1;1;1;1;1;1;1;1	7349406;7351771;7375886;7375888;7378687;7380386;7382027;7382027;7383644;7397718;7397718;7397718	7350390;7351894;7376007;7376007;7381389;7380491;7382082;7382082;7383840;7397869;7397795;7397801	4	4	5	4	10	10	6	1
Gm18984	1;1	7410679;7411143	7410951;7411993	0	0	0	0	0	0	0	0
Gm30414	1;1;1	7497968;7500585;7516174	7498462;7500709;7518149	0	0	0	1	0	0	0	0
Gm37791	1	7591646	7591931	0	0	0	0	0	0	0	0
Gm7470	1	7597379	7599473	0	0	0	0	0	0	0	0
Rps2-ps2	1	7664081	7664961	0	0	0	0	0	0	0	0
Gm38216	1;1	7728861;7730484	7729992;7730565	0	0	0	0	0	0	0	0
Sntg1	1;1;1;1;1;1;1;1;1;1;1;1;1;1;1;1;1;1;1;1;1;1;1;1;1;1;1;1;1;1;1;1;1;1;1;1;1;1;1;1;1;1;1;1;1;1;1;1;1;1;1;1;1;1;1;1;1;1;1;1;1;1;1;1;1;1;1;1;1;1;1;1;1;1;1;1;1;1;1;1;1;1;1;1;1;1;1;1;1;1;1;1;1;1;1;1;1;1;1;1;1;1;1;1;1;1;1;1;1;1;1;1;1;1;1;1;1;1;1;1;1;1;1;1;1;1;1;1;1	8361475;8361475;8361475;8362678;8363183;8363425;8363475;8414203;8414203;8414203;8414203;8414203;8414203;8414203;8445027;8445027;8445027;8445027;8445027;8445027;8447980;8447980;8447980;8447980;8447980;8447980;8463394;8463394;8463394;8463394;8463394;8463394;8463394;8465437;8465437;8465437;8465437;8465437;8465437;8465437;8470411;8470411;8554725;8554725;8554725;8554725;8554725;8583205;8583205;8583205…	8363633;8363633;8363633;8363633;8363633;8363633;8363633;8414313;8414313;8414313;8414313;8414313;8414313;8414313;8445119;8445119;8445119;8445119;8445119;8445119;8448132;8448132;8448132;8448132;8448132;8448132;8463465;8463465;8463465;8463465;8463465;8463465;8463465;8465553;8465553;8465553;8465553;8465553;8465553;8465553;8470479;8470520;8554763;8554763;8554763;8554763;8554763;8583334;8583334;8583334…	15	13	15	12	11	30	16	15
Gm38024	1	8450960	8453491	0	0	0	0	0	0	0	0
Gm16284	1	8468426	8468825	0	0	0	1	0	0	0	0
Gm38259	1	8527780	8531313	0	0	0	0	0	0	0	0
Gm23358	1	8588615	8588724	0	0	0	0	0	0	0	0
Gm37005	1	8643696	8644859	0	0	0	0	0	0	0	0
Gm15452	1	8791923	8792162	0	1	0	0	0	0	0	0
Gm36964	1	8815842	8816039	2	4	8	0	2	5	3	2
Gm24276	1	8816138	8816247	1	0	0	1	0	0	0	1
Gm6152	1	8855928	8856267	0	0	0	0	0	0	0	0
Gm7445	1	8856763	8857102	0	0	0	0	0	0	0	0
Gm7493	1	8962996	8963621	0	0	1	0	1	0	0	0
Gm37629	1	9191067	9192116	1	0	2	0	4	0	0	1
Gm38008	1	9258617	9259134	0	0	0	0	0	0	0	0
Gm37143	1	9286922	9290180	0	0	0	0	0	0	0	0
Gm6187	1;1;1	9396773;9397140;9398217	9396981;9397419;9398687	0	0	0	0	0	0	0	0
Gm18299	1	9439741	9440376	0	0	0	0	0	0	0	0
Gm7512	1	9450579	9451748	0	0	0	1	1	0	0	0
Gm24765	1	9458670	9458772	0	0	0	0	0	0	0	0
Gm18300	1;1;1	9499338;9500482;9500940	9499926;9500715;9501522	0	1	3	0	1	0	2	0
Rrs1	1	9545408	9547455	2059	1194	2125	1924	1190	950	892	938
Adhfe1	1;1;1;1;1;1;1;1;1;1;1;1;1;1;1;1;1;1;1;1;1;1;1;1;1;1;1;1;1;1;1;1;1;1;1;1;1;1;1;1;1;1;1;1;1;1;1;1;1;1;1;1;1	9547948;9548055;9548092;9548107;9548119;9549907;9549907;9549907;9549907;9549907;9550561;9551717;9551717;9552923;9552923;9552923;9552923;9553318;9553318;9553318;9553318;9553318;9553623;9553623;9553623;9553623;9553623;9555538;9555538;9555538;9555538;9557000;9557000;9557000;9558133;9558133;9558133;9560109;9560109;9560109;9563509;9563509;9563509;9563797;9563797;9563797;9566781;9566781;9566781;9576191…	9548151;9548151;9548151;9548151;9548151;9549944;9549944;9549944;9549944;9549944;9550647;9551757;9551757;9552976;9552976;9552976;9552976;9553472;9553472;9553472;9553472;9553472;9553819;9553687;9553819;9553819;9553819;9555615;9555568;9555615;9555615;9557105;9557105;9557105;9558285;9558285;9558285;9560207;9560207;9560207;9563587;9563587;9563587;9563893;9563893;9563893;9566938;9566938;9566938;9576469…	5303	4490	5605	4898	4594	4320	4422	3775
2610203C22Rik	1;1;1;1;1;1;1;1;1;1;1;1;1;1;1;1;1;1;1;1	9560832;9563505;9563823;9600413;9601018;9603435;9619550;9619550;9619550;9619550;9620955;9620955;9620955;9620955;9620955;9631061;9631061;9631061;9631061;9631061	9561778;9563871;9563871;9603675;9601281;9603675;9619639;9619639;9619639;9619639;9621082;9621082;9621082;9621082;9621082;9631164;9631144;9631175;9631137;9631092	33	39	67	44	30	9	8	12
Gm6161	1	9574548	9575649	24	3	20	11	4	6	2	4
Vxn	1;1;1;1;1;1	9601199;9606974;9613312;9619836;9622593;9624713	9601650;9607029;9613474;9619897;9622684;9627143	67	22	77	37	40	26	20	33
Gm29520	1;1	9639255;9639571	9639309;9640582	0	0	0	1	0	0	0	0
Mybl1	1;1;1;1;1;1;1;1;1;1;1;1;1;1;1;1;1;1;1;1;1;1;1;1;1;1;1;1;1;1;1;1;1;1;1;1;1;1;1;1;1;1;1;1	9667415;9669537;9671579;9672212;9672212;9672540;9672540;9673101;9673101;9673745;9673745;9675967;9675967;9676132;9678272;9678272;9678272;9678272;9681785;9681785;9681785;9681863;9683097;9683097;9683097;9683097;9685636;9685636;9685636;9687561;9687561;9687561;9690081;9690081;9690081;9692718;9692718;9692718;9693287;9693287;9693287;9699622;9699935;9699935	9670012;9670012;9671758;9672316;9672316;9672656;9672656;9673215;9673215;9673887;9673887;9676335;9676335;9676335;9678505;9678610;9678505;9678505;9681889;9681889;9681889;9681889;9683168;9683452;9683168;9683168;9685810;9685810;9685810;9687781;9687781;9687781;9690173;9690173;9690173;9692789;9692789;9692789;9693392;9693392;9693392;9699654;9700024;9700209	131	73	133	105	84	74	30	44
Vcpip1	1;1;1	9718622;9736966;9745450	9725350;9737052;9748382	2971	2963	2525	2725	3133	2784	2304	2313
1700034P13Rik	1;1;1;1;1;1;1;1;1;1;1;1;1;1;1;1;1;1;1;1;1;1;1;1;1;1;1;1;1;1;1;1	9747648;9747956;9748481;9748587;9748589;9748626;9750358;9750358;9751809;9752449;9752449;9752449;9752449;9752449;9752449;9770672;9770672;9770672;9770960;9770960;9780333;9780730;9781533;9783778;9789656;9789656;9789656;9789656;9791125;9791125;9791125;9791125	9748604;9748604;9748604;9748645;9748645;9748645;9750405;9750405;9751928;9752564;9752564;9752564;9752564;9752564;9752564;9770751;9770795;9770795;9771095;9771256;9780431;9780813;9781608;9783991;9789780;9789780;9789780;9789780;9791164;9791924;9791318;9791922	114	86	76	77	63	35	32	15
Sgk3	1;1;1;1;1;1;1;1;1;1;1;1;1;1;1;1;1;1;1;1;1;1;1;1;1;1;1;1;1;1;1;1;1;1;1;1;1;1;1;1;1;1;1;1;1;1;1;1;1;1;1;1;1;1;1;1;1;1;1;1;1;1;1;1;1;1;1;1;1;1;1;1;1;1;1;1;1;1;1;1;1;1;1;1;1;1;1;1;1;1;1;1;1;1;1;1;1;1;1;1;1;1;1;1;1;1;1;1;1;1;1;1;1;1;1;1;1;1;1;1;1;1;1;1;1;1;1;1;1;1;1;1;1;1;1;1;1	9798107;9798143;9798143;9798158;9798185;9798208;9827013;9827013;9827013;9827013;9827013;9848272;9848321;9848321;9848397;9865131;9865131;9865131;9865131;9865131;9865131;9865131;9865131;9865131;9865463;9868383;9868383;9868383;9868383;9868383;9868383;9868383;9868383;9871630;9871630;9871630;9871630;9871630;9871630;9871630;9871630;9872258;9872258;9872258;9872258;9872258;9872258;9872258;9872258;9877166…	9798246;9798246;9798246;9798246;9798246;9798246;9827119;9827119;9830338;9827119;9827119;9848385;9848385;9848385;9848548;9865348;9865348;9865348;9865348;9865348;9865348;9865348;9865348;9865348;9865631;9868466;9868466;9868466;9868688;9868466;9868466;9868466;9868466;9871702;9871702;9871702;9871702;9871702;9871702;9871702;9871702;9872554;9872333;9872333;9872333;9872333;9872333;9872333;9872333;9877253…	490	417	527	572	666	736	679	679
Gm6195	1	9802197	9802553	3	0	0	0	0	0	0	0
Gm22607	1	9834498	9834602	0	0	0	0	0	0	0	0
Mcmdc2	1;1;1;1;1;1;1;1;1;1;1;1;1;1;1;1;1;1;1;1;1;1;1;1;1;1;1;1;1;1;1;1;1;1;1;1;1;1;1;1;1;1;1;1;1;1;1;1;1;1;1;1;1;1;1;1;1;1;1;1;1;1;1;1;1;1	9908638;9908638;9908668;9908670;9911314;9911601;9911675;9911675;9911701;9911910;9911910;9911910;9911910;9911910;9912114;9912114;9912114;9912114;9912156;9915474;9915474;9915474;9915474;9915474;9916316;9916316;9916316;9916316;9916316;9916550;9916550;9916550;9916550;9916550;9919020;9919020;9919020;9919020;9919020;9920435;9920435;9920435;9920435;9920435;9920828;9924057;9924057;9924057;9930781;9930781…	9908690;9908690;9908708;9908690;9911812;9911812;9911812;9911812;9911812;9912040;9912040;9912040;9912040;9912040;9912173;9912173;9912173;9912173;9912173;9915669;9915669;9915669;9915669;9915669;9916438;9916438;9916438;9916438;9916438;9916654;9916654;9916654;9916654;9916654;9919145;9919145;9919145;9919145;9919145;9921266;9920672;9920672;9920672;9920672;9922525;9924262;9924262;9924262;9930947;9930947…	3	4	7	6	4	9	17	7
Snhg6	1;1;1;1;1;1;1;1;1;1;1;1;1;1;1;1	9941959;9942023;9942025;9942025;9942025;9942323;9942323;9942323;9942610;9942610;9942610;9942610;9942610;9944020;9944020;9944020	9942155;9942155;9942391;9942149;9942391;9942391;9942391;9942391;9942717;9942897;9942717;9942717;9943223;9944117;9944103;9944118	347	318	399	380	320	293	283	214
Snord87	1	9942463	9942549	2	4	7	8	7	4	8	3
Tcf24	1;1;1	9960163;9960171;9967099	9963521;9962809;9967932	278	256	201	203	259	340	432	290
E330040D14Rik	1	9967314	9968687	12	7	9	7	2	0	2	0
Ppp1r42	1;1;1;1;1;1;1;1;1;1;1;1;1;1;1;1;1;1;1;1;1;1;1;1;1;1;1;1;1;1;1;1;1;1;1;1;1;1	9968624;9968624;9968624;9968825;9976587;9976587;9978816;9978816;9978816;9978816;9985592;9985592;9985592;9985592;9985592;9995063;9995146;9995146;9995146;9995146;9999401;9999401;9999401;9999401;9999401;9999971;9999971;9999971;9999971;9999971;10003235;10003235;10003235;10003235;10009072;10009072;10009072;10009072	9968931;9968931;9968931;9968931;9976746;9976699;9978947;9978947;9978947;9978947;9985709;9985709;9985709;9985709;9985692;9995262;9995262;9995277;9995262;9995262;9999539;9999539;9999539;9999539;9999539;10000137;10000137;10000137;10000137;10000137;10003453;10003453;10003453;10003453;10009130;10009130;10009130;10009136	17	10	15	16	17	18	22	12
Gm15818	1;1	9982387;9991764	9982439;9992366	0	0	0	0	0	0	0	0
Gm24674	1	10009814	10009917	0	0	0	0	0	0	0	0
Cops5	1;1;1;1;1;1;1;1;1;1;1;1;1;1;1;1;1;1;1;1;1;1;1;1;1;1;1;1;1;1;1;1;1;1;1;1;1	10024601;10024843;10027103;10027103;10027198;10030599;10030599;10030599;10030687;10030920;10032339;10032339;10032339;10033040;10033258;10033258;10033258;10033258;10033258;10034008;10034008;10034008;10034008;10034008;10034008;10034929;10034929;10034929;10034929;10034929;10034929;10037280;10037662;10037670;10037670;10037919;10037919	10025063;10025063;10027251;10027251;10027251;10030710;10030710;10030710;10030710;10032424;10032424;10032424;10032424;10033323;10033323;10033323;10033323;10033323;10033323;10034136;10034136;10034136;10034136;10034136;10034136;10035163;10035163;10035163;10035163;10035128;10035163;10037945;10037941;10037938;10038127;10038168;10038149	2368	2147	2652	2766	2795	2568	2607	2058
Cspp1	1;1;1;1;1;1;1;1;1;1;1;1;1;1;1;1;1;1;1;1;1;1;1;1;1;1;1;1;1;1;1;1;1;1;1;1;1;1;1;1;1;1;1;1;1;1;1;1;1;1;1;1;1;1;1;1;1;1;1;1;1;1;1;1;1;1;1;1;1;1;1;1;1;1;1;1;1;1;1;1;1;1;1;1;1;1;1;1;1;1;1;1;1;1;1;1;1;1;1;1;1;1;1;1;1;1;1;1;1;1;1;1;1;1;1;1;1;1;1;1;1;1;1;1;1;1;1;1;1;1;1;1;1;1;1;1;1;1;1;1;1;1;1;1;1;1;1;1;1;1;1;1;1;1;1;1;1;1;1;1;1;1;1;1;1;1	10037987;10038006;10038217;10038226;10038249;10038262;10039767;10039773;10039773;10039777;10039785;10039823;10040155;10045076;10045076;10045076;10045076;10045076;10045076;10045076;10045076;10045076;10045076;10045076;10045076;10046493;10047424;10047424;10047424;10047424;10047424;10047424;10047424;10047424;10047424;10047424;10047424;10047424;10047424;10056924;10058720;10058720;10058720;10058720;100…	10039342;10038130;10038344;10038344;10038344;10038344;10039879;10039879;10039887;10039879;10039879;10039879;10040283;10045184;10045184;10045184;10045184;10045184;10045184;10045193;10045184;10045184;10045184;10045184;10045184;10046555;10047526;10047526;10047526;10047526;10047526;10047526;10047526;10047526;10047526;10047526;10047526;10047534;10047526;10056947;10058823;10058823;10058823;10058823;100…	687	573	757	825	882	906	955	914
1700047N06Rik	1	10057025	10057944	0	0	0	0	0	0	0	0
Arfgef1	1;1;1;1;1;1;1;1;1;1;1;1;1;1;1;1;1;1;1;1;1;1;1;1;1;1;1;1;1;1;1;1;1;1;1;1;1;1;1;1;1;1;1;1;1;1;1;1;1;1;1;1;1;1;1;1;1;1;1;1;1;1;1;1;1;1;1;1;1;1;1;1;1;1	10137571;10138690;10140467;10140467;10141559;10141559;10142576;10144718;10147403;10147405;10151801;10151801;10153386;10153386;10153607;10153607;10154281;10154281;10156399;10156914;10157900;10159568;10159877;10159877;10160701;10160757;10160963;10160963;10163697;10172834;10173075;10173194;10174067;10174067;10179826;10179826;10180870;10180870;10183663;10183663;10183976;10183976;10184386;10184386;101…	10138996;10138996;10140584;10140584;10141701;10141697;10142744;10144857;10147535;10147535;10151873;10151873;10153524;10153524;10153742;10153742;10154530;10154410;10159740;10157044;10158060;10159740;10160060;10160028;10160870;10160870;10161306;10161003;10163787;10172984;10173352;10173352;10174195;10174195;10179977;10179977;10181041;10181041;10183747;10183747;10184181;10184181;10184497;10184497;101…	3820	3540	3025	3671	4325	4151	4128	3813
Gm26348	1	10166539	10166778	0	0	0	0	0	0	0	0
Gm37569	1	10197081	10198802	2	0	0	0	0	1	3	0
Cpa6	1;1;1;1;1;1;1;1;1;1;1;1;1;1;1;1;1;1;1;1;1;1;1;1;1	10324720;10324727;10329473;10329473;10337267;10337267;10408269;10408269;10409257;10409257;10472475;10477025;10477025;10477727;10481014;10481014;10483949;10483949;10488825;10595366;10595620;10595620;10719612;10719612;10719612	10325311;10325311;10329557;10329557;10337469;10337469;10408359;10408359;10409367;10409367;10477129;10477129;10477129;10477823;10481115;10481115;10484063;10484063;10488949;10595695;10595695;10595695;10719905;10719945;10719945	0	0	0	0	0	0	0	0
Gm38005	1	10449245	10451989	0	0	0	0	0	0	0	0
Gm15604	1	10554098	10555553	0	0	0	0	0	0	0	0
Gm25253	1	10555554	10555660	0	0	0	0	0	0	0	0
Gm15603	1	10695123	10695614	0	2	0	0	0	0	0	0
Gm37133	1	10782456	10784377	0	0	0	0	0	0	0	0
Gm5522	1	10805281	10806522	0	0	0	0	0	0	0	0
Gm28659	1	10868688	10869446	0	0	1	0	2	0	0	0
Gm22963	1	10921670	10921760	0	0	0	0	0	0	0	0
Prex2	1;1;1;1;1;1;1;1;1;1;1;1;1;1;1;1;1;1;1;1;1;1;1;1;1;1;1;1;1;1;1;1;1;1;1;1;1;1;1;1;1;1;1;1;1;1;1;1;1;1;1;1;1;1;1;1;1;1;1;1;1;1;1;1;1;1;1;1;1;1;1;1;1;1;1;1;1;1;1;1;1	10993465;10993518;11061326;11065794;11068011;11080023;11089717;11098463;11098530;11101064;11101064;11107603;11107603;11110282;11110282;11112743;11112743;11123121;11123121;11123814;11123814;11132338;11132338;11136765;11136765;11139956;11139956;11140236;11140236;11140691;11142649;11142649;11149810;11149810;11149810;11153543;11153543;11156241;11156241;11160096;11160096;11162240;11169853;11170584;111…	10993909;10996601;11061397;11065916;11068115;11080124;11089878;11098596;11098596;11101167;11101167;11107752;11107752;11110426;11110426;11112843;11112843;11123224;11123224;11123863;11123863;11132413;11132413;11136837;11136837;11140098;11140098;11140328;11140328;11142797;11142797;11142797;11150071;11149895;11149895;11153679;11153679;11156358;11156358;11160596;11160280;11162401;11170075;11170791;111…	145	132	112	105	148	160	181	134
Gm24173	1	11134111	11134238	0	0	0	0	0	0	0	0
Gm28686	1	11223566	11224174	0	0	0	0	0	0	0	0
Gm37410	1	11363926	11366964	0	0	0	0	0	0	0	0
A830018L16Rik	1;1;1;1;1;1;1;1;1;1;1;1;1;1;1;1;1;1;1;1;1;1;1;1;1;1;1;1;1;1;1;1;1;1;1;1;1;1;1;1;1;1;1;1;1;1;1;1;1;1;1;1;1;1;1;1;1;1;1;1;1;1;1;1;1;1;1;1;1;1;1;1;1;1;1;1;1;1;1;1;1;1	11414105;11414105;11414112;11414112;11414112;11414269;11414509;11414509;11511918;11511918;11511918;11511918;11511918;11511918;11511918;11518578;11518578;11518578;11518578;11518578;11518578;11518578;11518578;11518671;11537015;11545154;11545154;11545154;11545154;11545154;11545154;11545154;11562963;11562963;11562963;11562963;11562963;11562963;11562963;11579306;11588374;11588374;11588374;11588374;115…	11414637;11414637;11414637;11414637;11414637;11414637;11414637;11414637;11512065;11512065;11512065;11512065;11512065;11512065;11512065;11518709;11518709;11518709;11518709;11518709;11518709;11518709;11518709;11518709;11537707;11545282;11545282;11545282;11545282;11545282;11545282;11545282;11562991;11562991;11562991;11562991;11562991;11562991;11562991;11579339;11588546;11588546;11588546;11588546;115…	0	0	0	0	1	0	0	0
Gm38178	1	11416918	11419388	0	0	0	0	0	0	0	0
Gm29273	1	11608139	11608400	0	0	0	0	0	0	0	0
Gm38069	1	11704207	11706350	0	0	0	0	0	0	0	0
Gm7560	1	12120960	12121832	0	2	0	1	0	0	1	0
Gm22633	1	12374936	12375042	0	0	0	0	0	0	0	0
Mir6341	1	12425986	12426106	0	0	0	0	0	0	0	0
Gm2383	1	12565577	12566383	0	0	0	1	1	1	0	1
Gm6216	1	12655867	12656553	0	0	0	0	0	0	0	0
Gm17644	1;1;1	12667563;12671316;12671461	12669092;12671355;12673090	0	0	0	0	0	0	0	0
Gm29663	1	12670324	12671176	0	0	0	0	0	0	0	0
Sulf1	1;1;1;1;1;1;1;1;1;1;1;1;1;1;1;1;1;1;1;1;1;1;1;1;1;1;1;1;1;1;1;1;1;1;1;1;1;1;1;1;1;1;1;1;1;1;1;1;1;1;1;1;1;1;1;1;1;1;1;1;1;1;1;1;1;1;1;1;1;1;1;1;1;1;1;1;1;1;1;1;1;1;1;1;1;1;1;1;1;1;1;1;1;1;1;1;1;1;1;1;1;1;1;1;1;1;1;1;1;1;1;1;1;1;1;1;1	12692277;12692323;12692532;12718459;12718529;12719464;12728119;12728594;12728594;12728594;12728594;12728594;12785443;12786079;12786079;12786079;12786079;12786079;12786079;12786079;12786079;12786468;12786468;12786468;12786468;12786468;12786468;12786468;12786468;12796766;12796766;12796766;12796766;12796766;12805180;12805180;12805180;12805180;12805180;12807854;12807854;12807854;12807854;12807854;128…	12692684;12692684;12692684;12718783;12718783;12719579;12728688;12728688;12728688;12728688;12728688;12728688;12785599;12786151;12786151;12786151;12786151;12786151;12786151;12786151;12786151;12786639;12788818;12786549;12786698;12786698;12786698;12786698;12786698;12797005;12797005;12797005;12797005;12797005;12805331;12805331;12805331;12805331;12805331;12808023;12808023;12808023;12808023;12808023;128…	32	30	46	38	57	31	27	43
Slco5a1	1;1;1;1;1;1;1;1;1;1;1;1;1;1;1;1;1;1;1;1;1;1;1;1;1;1;1;1;1;1;1;1;1;1;1;1;1;1;1;1;1;1;1;1;1;1;1;1;1	12866549;12866552;12871348;12876310;12876310;12878595;12879138;12879138;12879138;12879683;12879683;12881293;12881293;12881293;12881330;12894427;12894427;12894427;12894427;12894427;12894427;12921038;12921038;12921038;12921038;12921038;12921038;12924871;12938989;12938989;12938989;12938989;12938989;12943980;12943980;12943980;12943980;12943980;12943980;12975819;12989580;12989580;12989580;12989580;129…	12872328;12872328;12872328;12876374;12876374;12881452;12879379;12879379;12879379;12881452;12881452;12881452;12881452;12881452;12881452;12894625;12894625;12894625;12894625;12894625;12894625;12921202;12921202;12921202;12921202;12921202;12921202;12925043;12939200;12939200;12939200;12939200;12939200;12944112;12944112;12944112;12944112;12944112;12944112;12977649;12990963;12990914;12990914;12991135;129…	3	4	0	0	1	0	0	0
Gm37162	1	13059401	13059951	0	0	0	0	0	0	0	0
Gm5250	1	13062025	13062345	0	0	0	0	0	0	0	0
Gm29283	1;1;1;1	13068838;13074694;13076354;13078606	13068862;13074779;13076473;13078662	0	0	0	0	0	0	0	0
Prdm14	1;1;1;1;1;1;1;1	13113457;13115780;13118763;13122361;13124363;13124619;13125166;13127110	13114487;13115881;13118965;13122631;13124520;13124672;13125856;13127163	4	2	2	1	9	3	1	5
Ncoa2	1;1;1;1;1;1;1;1;1;1;1;1;1;1;1;1;1;1;1;1;1;1;1;1;1;1;1;1;1;1;1;1;1;1;1;1;1;1;1;1;1;1;1;1;1;1;1;1;1;1;1;1;1;1;1;1;1;1;1;1;1;1;1;1;1;1;1;1;1;1;1;1;1;1;1;1;1;1;1;1;1;1;1;1;1;1;1;1;1;1;1;1;1;1;1;1;1;1;1;1;1;1;1;1;1;1;1;1;1;1;1;1;1;1;1;1	13139105;13139159;13142475;13145301;13146599;13146875;13146875;13146875;13148317;13148317;13148317;13148317;13148429;13148931;13148931;13148931;13148931;13150690;13150690;13150690;13150690;13152379;13152379;13152379;13152797;13152797;13152797;13156370;13156370;13156370;13160161;13160161;13160161;13162073;13162073;13162073;13164501;13164896;13165925;13166896;13166896;13166896;13166896;13174079;131…	13142772;13142772;13142772;13146630;13146964;13146964;13146964;13146964;13148507;13148515;13148515;13148515;13148515;13149108;13149108;13149108;13149108;13151018;13150918;13150918;13150918;13152456;13152456;13152456;13153075;13153075;13153075;13156535;13156535;13156535;13160290;13160290;13160290;13162288;13162288;13162288;13165102;13165102;13167106;13167106;13167106;13167106;13167106;13175348;131…	2277	1713	1802	2065	2190	2288	2654	2438
Gm38376	1	13177462	13179714	3	1	0	1	0	0	1	0
Gm37409	1	13234809	13236434	1	1	0	0	1	0	0	0
Gm27881	1	13262198	13262279	0	0	0	0	0	0	0	0
Gm38223	1	13289812	13290506	0	0	0	0	0	0	0	0
Gm37702	1	13297036	13298907	0	1	0	3	1	2	2	0
Gm23169	1	13334498	13334609	1	0	0	1	0	0	0	0
Gm38120	1	13343563	13348204	7	6	8	2	5	5	0	3
Gm38380	1	13354483	13356730	4	3	7	5	10	2	2	2
Gm29570	1;1	13376070;13387969	13376305;13388413	0	0	0	0	0	0	0	0
Gm7593	1	13407012	13407655	0	0	0	0	0	0	0	0
Tram1	1;1;1;1;1;1;1;1;1;1;1;1;1;1;1;1;1;1;1	13564698;13569471;13569939;13571803;13572004;13576144;13576368;13578100;13578100;13578118;13579450;13579450;13579450;13579690;13579690;13581023;13581023;13589600;13589600	13566396;13569631;13570082;13571907;13572074;13576452;13576452;13578158;13578158;13578158;13579566;13579566;13579566;13579798;13579811;13581086;13581086;13589875;13589910	5985	5187	6400	7661	6274	6435	7970	7056
Lactb2	1;1;1;1;1;1;1;1;1	13623330;13627356;13629995;13630065;13638231;13638231;13647385;13650721;13660329	13626904;13627437;13630213;13630213;13638411;13638409;13647511;13650884;13660546	4703	4898	5224	5394	6650	7025	8966	8777
Gm38319	1	13641483	13642748	4	8	10	18	41	29	23	31
Xkr9	1;1;1;1	13668771;13672126;13684056;13700755	13668867;13672764;13684276;13701723	464	537	438	481	847	868	681	682
Gm26273	1	13774334	13774464	0	0	0	0	0	0	0	0
Gm5523	1	13785883	13786879	1	1	2	3	0	1	1	2
Gm36947	1	13846871	13849119	0	0	0	0	0	0	0	0
Gm25491	1	13932378	13932685	0	0	0	0	0	0	0	0
Gm37400	1	14109215	14112819	0	0	0	0	0	0	0	0
Eya1	1;1;1;1;1;1;1;1;1;1;1;1;1;1;1;1;1;1;1;1;1;1;1;1;1;1;1;1;1;1;1;1;1;1;1;1;1;1;1;1;1;1;1;1;1;1;1;1;1;1;1;1;1;1;1;1;1;1;1;1;1;1;1;1;1;1;1;1;1;1;1;1;1;1;1;1;1;1;1;1;1;1;1;1;1;1;1;1;1;1;1;1;1;1;1;1;1	14168954;14168958;14169666;14170643;14179480;14179480;14179480;14179480;14183157;14183157;14183157;14183157;14183381;14183381;14183381;14183381;14184349;14184349;14184349;14184349;14184626;14184626;14184626;14184626;14207926;14208895;14208895;14208895;14208895;14208895;14229493;14229493;14229493;14229493;14229493;14231413;14231413;14231413;14231413;14231413;14252428;14252428;14252428;14252428;142…	14170996;14170996;14170996;14170996;14179580;14179580;14179580;14179580;14183278;14183278;14183278;14183278;14183495;14183495;14183495;14183495;14184509;14184509;14184509;14184509;14184684;14184684;14184684;14184684;14208101;14208984;14208984;14208984;14208984;14208984;14229576;14229576;14229576;14229576;14229576;14231492;14231552;14231552;14231552;14231552;14252614;14252614;14252614;14252614;142…	1	0	0	3	1	0	0	0
Gm22616	1	14182578	14182677	0	0	0	0	0	0	0	0
Gm37444	1	14255552	14255990	0	0	0	0	0	0	0	0
Gm9947	1;1;1;1;1;1	14752937;14755454;14756197;14773817;14775530;14776523	14752973;14758373;14756237;14773937;14775608;14776931	1	3	2	3	2	5	0	8
Msc	1;1;1;1;1;1;1	14753346;14753746;14753935;14754506;14754767;14755230;14755230	14754325;14754325;14754665;14754542;14755992;14755353;14755990	15	3	16	3	16	17	13	12
Gm37412	1	14788645	14792965	0	2	1	0	0	2	0	1
Smt3h2-ps4	1	14839869	14840156	0	0	0	0	0	1	0	0
Rpl5-ps1	1	14865072	14865965	3	3	4	14	3	11	8	18
Trpa1	1;1;1;1;1;1;1;1;1;1;1;1;1;1;1;1;1;1;1;1;1;1;1;1;1;1;1;1;1;1;1;1;1;1;1;1;1;1;1;1;1;1;1;1;1;1;1;1;1;1;1;1;1	14872648;14873506;14874364;14874364;14875849;14875849;14880199;14880199;14881597;14881597;14882112;14882112;14884110;14884110;14885750;14886887;14886887;14887595;14887595;14889394;14889394;14890395;14890395;14891305;14891305;14893183;14893183;14896492;14896492;14898009;14898009;14898256;14898256;14899347;14899347;14900065;14900065;14901862;14901862;14903146;14903146;14904147;14904147;14904453;149…	14873728;14873728;14874461;14874461;14875959;14875959;14880267;14880267;14881779;14881779;14882241;14882241;14884279;14884279;14885839;14887052;14887052;14887665;14887665;14889492;14889492;14890454;14890454;14891398;14891398;14893349;14893349;14896606;14896606;14898173;14898173;14898425;14898425;14899447;14899447;14900164;14900164;14901910;14901910;14903282;14903282;14904292;14904292;14904561;149…	0	0	0	0	0	0	0	0
Gm26345	1	15019040	15019159	0	0	0	0	0	0	0	0
Gm10566	1	15268802	15269797	1	0	1	1	0	0	1	1
Kcnb2	1;1;1;1;1	15287254;15312363;15312452;15709485;15709485	15287484;15313030;15313030;15712548;15723750	0	0	0	0	0	0	0	0
Gm38116	1	15364302	15365834	0	0	0	0	0	0	0	0
Gm37138	1	15556249	15558337	0	0	0	0	0	0	0	0
Gm25227	1	15685935	15686046	0	0	0	0	0	0	0	0
Gm25168	1	15757832	15757963	0	0	0	0	0	0	0	0
Gm6060	1;1	15760122;15760560	15760263;15760668	0	0	0	0	0	0	0	0
Gm28669	1	15760761	15760860	0	0	0	0	0	0	0	0
Terf1	1;1;1;1;1;1;1;1;1;1;1;1;1;1;1;1;1;1;1;1;1;1;1;1;1;1;1;1;1;1;1	15805646;15805657;15805664;15807641;15807641;15807641;15807641;15813041;15813041;15813041;15813041;15815886;15815886;15815886;15818934;15818934;15818934;15818934;15819651;15819651;15819651;15819651;15821917;15831507;15831507;15833401;15833401;15838182;15838182;15842921;15842921	15805957;15805957;15805957;15807736;15807736;15807736;15807736;15813162;15813162;15813162;15813162;15815972;15815972;15815972;15819083;15819083;15819083;15819083;15822103;15819763;15819763;15819763;15822015;15831566;15831566;15833489;15833489;15838288;15838288;15843470;15844052	336	273	427	422	436	391	359	333
Gm37509	1	15853331	15856499	3	4	0	4	0	4	6	3
Sbspon	1;1;1;1;1	15853862;15858889;15860261;15883646;15892439	15855862;15859065;15860351;15883840;15892722	2	0	1	1	0	1	0	0
Gm23259	1	15879530	15879832	0	0	0	0	0	0	0	0
Gm7634	1	16053335	16053887	0	0	0	0	0	0	0	0
4930444P10Rik	1;1;1;1;1;1;1;1;1;1;1;1;1;1;1	16065979;16065979;16065979;16068800;16068800;16068800;16078568;16078568;16078568;16080830;16080830;16080830;16081668;16092974;16092974	16066274;16066274;16066274;16068855;16068855;16068855;16078700;16078700;16078700;16080993;16080993;16081212;16082510;16093325;16093325	0	0	0	0	0	0	0	0
Rpl7	1;1;1;1;1;1;1;1;1;1;1;1;1;1;1;1;1;1;1;1;1;1;1;1;1;1	16101295;16101295;16101306;16101528;16101727;16101727;16101780;16102490;16102490;16102490;16102491;16102692;16102692;16102692;16102692;16102692;16103168;16103168;16103168;16103510;16103510;16103510;16104137;16104365;16104365;16104365	16101359;16101359;16101936;16102599;16101936;16102082;16101936;16102599;16102599;16102599;16102599;16102829;16102829;16102848;16103334;16102829;16103684;16103334;16103334;16103684;16103684;16103684;16104227;16104384;16104402;16104662	8699	7236	9664	9101	8363	8661	8632	7100
Rdh10	1;1;1;1;1;1;1;1	16105774;16107795;16128165;16129196;16130502;16131075;16131294;16131294	16106306;16108030;16128263;16129341;16131206;16131206;16132547;16133734	949	789	969	750	826	754	758	713
Gm38249	1	16208197	16210517	0	0	0	0	0	0	0	0
Gm28095	1;1;1	16228506;16241904;16242776	16228662;16241974;16244062	0	0	0	0	0	0	0	0
Stau2	1;1;1;1;1;1;1;1;1;1;1;1;1;1;1;1;1;1;1;1;1;1;1;1;1;1;1;1;1;1;1;1;1;1;1;1;1;1;1;1;1;1;1;1;1;1;1;1;1;1;1;1;1;1;1;1;1;1;1;1;1;1;1;1;1;1;1;1;1;1;1;1;1;1;1;1;1;1;1;1;1;1;1;1;1;1;1;1;1;1;1;1;1;1;1;1;1;1;1;1;1;1;1;1;1;1;1;1;1;1;1;1;1;1;1;1;1;1;1;1;1;1;1;1;1;1;1;1;1;1;1;1;1;1;1;1;1;1;1;1;1;1;1;1;1;1;1;1;1;1;1;1;1;1;1;1;1;1;1;1;1;1;1;1;1;1;1	16228674;16228801;16228804;16228810;16228816;16231003;16231003;16231003;16231003;16231003;16343407;16343486;16343571;16344198;16344291;16344299;16345594;16345704;16345704;16345704;16345704;16345704;16366079;16366079;16366079;16366079;16366079;16366079;16366079;16366079;16366079;16366079;16366079;16366079;16369755;16369755;16369755;16369755;16369755;16369755;16369755;16369755;16369755;16369755;163…	16229866;16229866;16229866;16229866;16229866;16231091;16231091;16231091;16231091;16231091;16346011;16346011;16346011;16346011;16346011;16346011;16346011;16346011;16346011;16346011;16346011;16346011;16366139;16366139;16366139;16366139;16366139;16366139;16366139;16366139;16366139;16366139;16366139;16366139;16369886;16369886;16369886;16369886;16369886;16369886;16369886;16369886;16369886;16369886;163…	89	63	86	71	93	79	72	78
Gm7568	1;1;1;1;1;1;1;1;1;1	16253592;16253592;16253629;16253831;16253831;16253831;16258712;16258712;16263165;16267371	16253641;16253641;16253641;16253901;16253901;16254045;16258857;16258861;16263201;16267921	0	0	0	0	0	0	0	0
Ube2w	1;1;1;1;1;1;1;1;1;1;1;1;1;1;1;1;1;1;1;1;1;1;1;1;1;1;1;1;1	16540790;16543949;16564338;16569085;16569782;16581927;16581927;16581927;16581936;16584158;16585276;16585276;16585276;16585276;16586086;16597951;16597951;16597951;16597951;16601979;16602262;16602262;16602262;16602262;16619237;16619237;16619237;16619237;16619237	16541789;16544032;16564468;16569165;16571282;16582002;16582002;16582002;16582002;16585431;16585431;16585431;16585352;16585398;16586137;16598053;16598053;16598053;16598053;16602353;16602353;16602353;16602353;16602353;16619284;16619284;16619259;16619489;16619312	651	575	871	885	797	821	846	826
Gm38342	1	16618560	16621539	4	3	7	2	0	2	0	0
Eloc	1;1;1;1;1;1;1;1;1;1;1;1;1;1;1;1;1;1;1;1;1;1;1;1;1;1;1;1;1;1;1;1;1;1;1;1;1;1;1;1	16641725;16642767;16643142;16643169;16643191;16643342;16643472;16645686;16645686;16645686;16645686;16645686;16645686;16645686;16646836;16646955;16646988;16647681;16647736;16647955;16647955;16647955;16647955;16647955;16647955;16647955;16647955;16647955;16656296;16656296;16656296;16656822;16656822;16656822;16656822;16656822;16656912;16656992;16656992;16656992	16643478;16643478;16643478;16643478;16643478;16643478;16643478;16645829;16645829;16645829;16645829;16645829;16645829;16645829;16647053;16647053;16647053;16648007;16648007;16648007;16648007;16648007;16648007;16648039;16648007;16648007;16648007;16648007;16656459;16656625;16656459;16656878;16656915;16656900;16656914;16656884;16657018;16657042;16657038;16657042	1585	1329	1831	2080	1866	1735	2038	1639
D030040B21Rik	1;1;1;1	16657552;16660021;16660555;16662021	16659778;16660228;16660649;16662278	0	0	0	0	0	0	0	0
Gm7654	1	16662980	16663662	0	0	0	3	0	0	0	2
Tmem70	1;1;1;1;1;1;1;1;1;1;1	16665207;16665210;16665210;16665236;16665708;16667665;16667668;16667668;16676968;16676968;16676968	16665505;16665505;16665372;16665505;16665811;16667773;16667773;16667773;16678275;16678195;16677215	1625	1231	1637	1578	1487	1362	1367	1291
Ly96	1;1;1;1;1;1;1;1;1;1;1;1;1	16688051;16688337;16688433;16688508;16691684;16691684;16691684;16700795;16700849;16706173;16706173;16709439;16709439	16688169;16688619;16688619;16688619;16691773;16691947;16691773;16700923;16700923;16706225;16706225;16709611;16709537	183	157	216	262	255	279	265	339
Gm29649	1	16758205	16758623	0	0	0	0	0	0	0	0
Gm5828	1	16768279	16770138	59	13	9	55	13	2	5	2
Gm28376	1;1;1	16898185;17034577;17091598	16898217;17034685;17091631	0	0	0	0	0	0	0	0
4921511E07Rik	1	16930970	16931796	0	0	0	0	0	0	0	0
Jph1	1;1;1;1;1;1;1;1;1	16964560;16977398;16994938;16997464;17003891;17003891;17016039;17091298;17097226	16964577;16977568;16997559;16997559;17004534;17004219;17016157;17092057;17097889	19	7	10	20	7	9	10	9
Gm28783	1;1	17124747;17128718	17124866;17128956	0	0	0	0	0	0	0	0
Gdap1	1;1;1;1;1;1;1;1;1;1;1;1;1;1;1;1	17145362;17145404;17145468;17146936;17146936;17146936;17156961;17156961;17156961;17158370;17158409;17158409;17159924;17159924;17161127;17161127	17145588;17145588;17145588;17146983;17147128;17147128;17157134;17158744;17157134;17162049;17158503;17158503;17160038;17160038;17161631;17164271	0	0	0	0	0	0	0	0
Gm28784	1;1;1;1	17168403;17169812;17171795;17172724	17168525;17170152;17171961;17173103	0	0	0	0	0	0	0	0
Gm28785	1	17250114	17250492	0	0	0	0	0	0	0	0
Gm5251	1	17394958	17395429	0	0	0	0	0	0	0	0
Rbm6-ps1	1	17397412	17400281	0	0	6	3	1	2	0	0
Gm6075	1	17429043	17429528	0	0	0	0	0	0	0	0
Gm25166	1	17520001	17520111	0	0	0	0	0	0	0	0
Pi15	1;1;1;1;1;1	17601901;17602577;17619783;17621401;17621647;17624835	17602042;17602884;17619901;17621533;17621762;17630939	16	10	14	9	15	6	7	9
Gm28154	1;1;1;1	17615084;17621695;17637059;17637407	17615311;17621922;17637145;17641081	0	0	0	0	0	0	0	0
Gm16070	1;1;1;1;1;1;1;1;1;1;1;1;1;1	17676027;17692904;17696996;17707670;17707670;17709686;17709686;17712450;17712450;17724522;17724984;17727099;17727099;17727099	17677104;17697153;17697153;17707726;17707726;17709895;17709895;17712594;17712594;17724589;17726972;17727255;17727646;17727284	0	0	0	0	0	0	0	0
Crispld1	1;1;1;1;1;1;1;1;1;1;1;1;1;1;1;1;1;1;1;1;1;1;1;1;1;1;1;1;1;1;1;1;1;1;1	17727045;17727059;17727088;17727582;17728594;17728594;17728594;17745354;17745354;17745354;17745780;17745780;17745780;17746731;17746731;17747501;17747501;17749507;17749507;17750265;17750265;17750434;17750434;17750734;17750734;17752838;17752838;17752968;17752968;17756258;17756258;17762112;17762112;17764063;17764063	17727134;17727134;17727763;17727763;17728914;17728914;17728914;17745472;17745472;17745472;17745893;17745912;17745912;17746846;17746846;17747601;17747601;17749647;17749647;17750325;17750325;17750500;17750500;17750864;17750864;17752881;17752881;17753040;17753040;17756333;17756333;17762242;17762242;17766344;17765575	0	2	1	1	0	0	0	0
Gm28153	1;1;1	17741915;17751819;17805336	17742345;17751934;17805417	0	0	0	0	0	0	0	0
Gm7690	1	17947041	17948439	0	0	0	0	0	0	0	0
Gm18775	1;1;1	17993010;17993626;17999373	17993192;17993778;17999622	0	0	0	0	0	0	0	0
Gm17969	1;1	17993813;17995570	17994455;17997483	0	0	0	0	0	0	0	0
Gm28756	1;1;1;1;1;1;1;1;1	17994462;17994462;17999360;17999360;18034810;18034810;18034818;18058201;18058201	17995681;17995681;17999660;17999660;18034893;18035002;18034893;18058790;18059056	0	0	0	0	0	0	0	0
Gm28755	1;1;1	18005961;18012339;18016121	18006009;18012422;18016186	0	0	0	0	0	0	0	0
Gm45784	1;1	18048100;18058203	18048174;18058269	0	0	0	0	0	0	0	0
Crisp4	1;1;1;1;1;1;1;1;1;1;1;1;1;1;1;1;1;1;1;1;1;1;1;1;1;1;1;1;1;1;1	18115191;18115191;18115204;18115600;18122738;18122738;18122738;18122738;18124232;18124232;18124232;18124232;18128642;18128642;18128642;18128642;18130159;18130159;18130159;18134039;18134039;18134039;18134039;18136988;18136988;18136988;18136988;18141416;18145844;18145844;18145844	18115756;18115756;18115756;18115756;18122826;18122826;18122826;18122826;18124329;18124329;18124329;18124329;18128790;18128790;18130249;18128790;18130249;18130249;18130249;18134173;18134173;18134173;18134173;18137052;18137051;18137052;18137052;18141532;18145902;18145896;18145902	0	0	0	0	0	0	0	0
Defb44-ps	1;1	18210053;18223524	18210230;18223564	0	0	0	0	0	0	0	0
Defb18	1;1	18236473;18237374	18236660;18237443	0	0	0	0	0	0	0	0
Defb41	1;1;1;1	18250980;18260524;18265026;18265026	18251333;18260666;18265138;18265080	0	0	0	0	0	0	0	0
Gm17837	1	18262395	18263379	0	0	0	0	0	0	0	0
Gm5252	1	18708428	18709336	0	0	0	0	0	0	0	0
Gm24075	1	18969762	18969833	0	0	0	0	0	0	0	0
Gm28343	1	19037266	19037377	0	0	0	0	0	0	0	0
Gm28344	1	19062857	19063135	0	0	0	0	0	0	0	0
Gm15825	1;1;1;1	19063300;19064883;19075102;19104670	19063524;19065041;19075464;19104840	0	0	0	0	0	0	0	0
Tfap2d	1;1;1;1;1;1;1;1;1;1;1;1;1;1	19103022;19104364;19107181;19108250;19108250;19118830;19118830;19119162;19119162;19142837;19142837;19148304;19148304;19165959	19103294;19104861;19107373;19108310;19108310;19118995;19118995;19119280;19119280;19142978;19142978;19148367;19148417;19166346	0	0	0	0	0	0	0	0
Gm10075	1	19153422	19153966	0	0	0	0	1	1	2	0
Tfap2b	1;1;1;1;1;1;1;1;1;1;1;1;1;1;1;1;1;1;1;1;1;1;1;1;1;1	19208914;19208960;19212054;19212306;19213879;19213951;19213951;19213951;19213951;19219193;19219193;19219193;19219193;19226436;19226436;19226436;19228442;19228442;19228442;19231013;19231013;19231013;19234050;19234050;19234050;19236608	19209248;19209248;19212423;19212423;19214409;19214442;19214409;19214409;19214409;19219253;19219253;19219253;19219253;19226655;19226655;19226655;19228560;19228560;19228560;19231154;19231154;19231154;19234624;19234306;19238576;19238083	0	0	0	0	0	0	0	0
Gm28340	1;1	19242725;19243622	19242778;19243769	0	0	0	0	0	0	0	0
Gm28341	1	19320226	19320697	0	0	0	0	0	0	0	0
Gm4849	1	19330939	19333184	0	0	0	0	0	0	0	1
Gm24633	1	19513855	19513919	0	0	0	0	0	0	0	0
Gm38382	1	19614269	19616767	0	0	0	0	0	0	0	0
Pkhd1	1;1;1;1;1;1;1;1;1;1;1;1;1;1;1;1;1;1;1;1;1;1;1;1;1;1;1;1;1;1;1;1;1;1;1;1;1;1;1;1;1;1;1;1;1;1;1;1;1;1;1;1;1;1;1;1;1;1;1;1;1;1;1;1;1;1;1;1;1;1;1;1;1;1;1;1;1;1;1;1;1;1;1;1	20057779;20070378;20073457;20081186;20103215;20104542;20116930;20198018;20199342;20200520;20209161;20211837;20220039;20222859;20239301;20275519;20288196;20310525;20312033;20347211;20350413;20358840;20360986;20364119;20373856;20374712;20374722;20377375;20377375;20381403;20381403;20391465;20391465;20392012;20409357;20414221;20450221;20502942;20508893;20520154;20522664;20533843;20534536;20537273;205…	20058710;20070500;20073615;20081293;20103302;20104677;20117947;20198175;20199510;20201395;20209313;20211991;20220126;20222972;20239438;20275647;20288261;20310720;20312210;20347457;20350545;20358974;20361091;20364231;20373986;20374768;20374768;20377500;20377500;20381594;20381594;20391622;20391622;20392219;20409448;20414433;20450377;20503092;20509112;20520297;20524265;20533910;20534731;20537408;205…	203	200	186	163	229	199	202	158
Gm37315	1	20062070	20065548	0	0	0	0	0	0	0	1
4930486I03Rik	1;1;1	20356452;20381095;20391892	20356705;20381219;20392300	0	0	0	0	0	0	0	0
Gm15795	1	20444258	20444810	0	1	0	0	0	0	4	0
Gm24162	1	20444811	20444912	0	0	0	0	0	0	0	0
Gm28653	1;1;1;1	20669882;20670950;20679023;20682713	20670001;20671104;20684298;20682958	0	0	0	0	0	0	0	0
Mir206	1	20679010	20679082	0	0	0	0	0	0	0	0
Mir133b	1	20682769	20682887	0	0	0	0	0	0	0	0
Il17a	1;1;1	20730905;20732096;20733622	20730988;20732307;20734496	0	0	1	3	0	0	0	0
Il17f	1;1;1;1;1;1;1;1;1;1;1;1;1	20777146;20777679;20777783;20779291;20779291;20779291;20784173;20784173;20784495;20787479;20788606;20790488;20790488	20778004;20778004;20778004;20779511;20779554;20779511;20784259;20784270;20784659;20787834;20788755;20790617;20790585	1	1	0	2	0	0	1	0
Mcm3	1;1;1;1;1;1;1;1;1;1;1;1;1;1;1;1;1;1;1;1;1;1;1;1;1;1;1;1;1;1;1;1;1;1;1;1;1;1	20802968;20802973;20803006;20803165;20804686;20804817;20804817;20804817;20805263;20805263;20805263;20805797;20806742;20806742;20808721;20808721;20809596;20809596;20810058;20810058;20811965;20811965;20812564;20812564;20812961;20812961;20814399;20814399;20814689;20814689;20816649;20816649;20817243;20817243;20817793;20817793;20820131;20820131	20803654;20803654;20803721;20803654;20804907;20804933;20804907;20804907;20805940;20805900;20805339;20805900;20806882;20806882;20808871;20808871;20809722;20809722;20810232;20810232;20812173;20812173;20812695;20812695;20813114;20813114;20814507;20814507;20814927;20814927;20816779;20816779;20817451;20817451;20817905;20817905;20820260;20820312	211	148	210	264	226	235	166	193
Gm20587	1	20821331	20822516	0	0	0	0	0	0	0	0
Gm28065	1;1;1	20836661;20838847;20839387	20836957;20839079;20839689	0	0	0	0	0	0	0	0
Gm24723	1	20842535	20842666	0	0	0	0	0	0	0	0
6720483E21Rik	1;1;1;1	20888650;20889476;20889846;20890108	20889139;20889655;20889929;20890473	0	0	0	0	2	0	0	0
Paqr8	1;1;1;1;1;1;1;1;1;1;1;1;1	20890606;20917840;20917874;20922259;20922259;20932060;20932060;20932060;20932060;20934582;20934582;20934582;20934582	20890686;20917889;20917889;20922366;20922366;20932239;20932239;20932239;20932239;20935756;20939055;20935749;20939650	2	2	7	8	10	18	17	17
Gm24171	1	20915410	20915540	0	0	0	0	0	0	0	0
Gm28064	1;1	20945711;20946748	20946401;20946914	0	0	0	0	0	0	0	0
Efhc1	1;1;1;1;1;1;1;1;1;1;1;1;1	20951626;20951688;20955335;20955342;20960130;20961153;20967324;20972775;20974899;20978643;20979410;20989368;20990617	20951796;20951796;20955556;20955527;20960417;20961302;20967516;20972995;20975039;20978856;20979557;20989602;20990841	5	4	0	1	6	3	1	1
Tram2	1;1;1;1;1;1;1;1;1;1;1;1;1;1;1;1;1;1;1	20996299;21002970;21003838;21004226;21004313;21005567;21005567;21006150;21006159;21006853;21006853;21012793;21012793;21013402;21013402;21037397;21037397;21043488;21078994	21001635;21003133;21003981;21004330;21004330;21005637;21005637;21006234;21006234;21006911;21006911;21012909;21012909;21013511;21013511;21037460;21037460;21043656;21079229	530	337	471	511	334	433	381	488
Gm28287	1;1;1	21080114;21080670;21081613	21080371;21080821;21081748	0	0	0	0	0	1	0	0
Gm2693	1;1;1;1;1	21178988;21180470;21182543;21185993;21187310	21179033;21180603;21182683;21186124;21187427	1	1	0	5	0	0	0	2
Tmem14a	1;1;1;1;1;1;1;1;1;1	21218575;21218662;21225558;21225558;21225945;21225945;21226592;21226592;21229408;21229591	21218889;21218889;21225643;21225643;21226046;21226046;21226679;21226679;21230164;21230167	92	56	103	57	92	72	64	59
Gm38224	1	21234722	21236821	0	0	0	0	0	0	0	0
Gsta3	1;1;1;1;1;1;1;1;1;1;1;1;1;1;1;1;1;1;1;1;1;1;1;1	21240589;21240607;21240629;21244938;21249751;21249751;21249751;21253521;21254684;21257331;21257331;21257331;21258848;21258848;21258848;21260048;21260048;21260048;21262793;21262793;21262793;21264843;21264843;21264843	21240659;21240659;21240659;21245032;21249858;21249858;21249858;21256312;21254823;21257382;21257382;21257382;21258980;21258980;21258980;21260189;21260189;21260189;21262924;21262924;21262924;21264846;21265021;21265661	40929	28954	45117	34875	39478	34794	42364	37570
Gm28836	1;1	21250359;21271415	21250812;21271593	0	0	1	1	0	0	1	0
Gm7094	1;1	21272403;21272820	21272681;21272906	0	0	0	0	0	0	0	0
Gm4956	1;1;1;1;1;1;1;1;1;1;1;1;1;1;1;1;1	21285246;21285608;21288142;21288142;21289985;21291295;21291295;21291295;21293480;21293480;21293480;21294926;21294926;21294926;21298041;21298041;21298041	21285733;21285733;21288273;21288273;21290130;21291365;21291436;21291365;21293612;21293612;21293612;21294977;21294977;21294977;21298247;21298127;21298312	6	2	5	15	7	5	18	7
Gm21909	1;1;1;1	21312517;21313452;21315259;21316272	21312642;21313593;21315380;21316320	0	0	0	0	1	0	0	0
Khdc1a	1;1;1	21349641;21350258;21350876	21350119;21350440;21352200	0	0	1	1	0	2	0	1
Gm16329	1;1;1	21354005;21354401;21355026	21354102;21354582;21355116	1	0	2	0	0	0	0	0
Gm16327	1	21364803	21365030	0	0	0	0	0	0	0	0
Khdc1c	1;1;1	21368331;21368892;21369510	21368757;21369074;21370845	0	0	0	0	0	0	0	0
Gm2709	1;1;1	21372670;21373038;21373669	21372742;21373218;21373764	0	0	0	0	0	0	0	0
Gm16533	1	21379555	21379782	0	0	0	0	0	0	0	0
Khdc1b	1;1;1	21383556;21384175;21384802	21384036;21384357;21386373	0	0	0	0	1	0	0	0
Gm16328	1	21390906	21391101	0	0	0	0	0	0	0	0
Kcnq5	1;1;1;1;1;1;1;1;1;1;1;1;1;1;1;1;1;1;1;1;1;1;1;1;1;1;1;1;1;1;1;1;1;1;1;1;1;1;1;1;1;1;1;1;1;1;1;1;1;1;1;1;1;1;1;1;1;1;1;1;1;1;1;1;1;1;1;1;1;1;1;1;1;1;1;1;1;1;1;1	21398403;21398408;21402163;21402163;21402163;21404932;21404932;21404932;21404932;21404932;21405793;21405793;21405793;21405793;21405793;21424049;21424049;21424049;21424049;21457404;21457404;21457404;21457404;21461551;21466245;21466383;21466383;21466383;21469470;21469470;21469470;21469470;21469470;21469470;21479374;21479374;21479374;21479374;21479374;21479374;21487223;21487223;21487223;21487223;214…	21403125;21403125;21403125;21403125;21403125;21405058;21405058;21405058;21405058;21405058;21405924;21405924;21405924;21405924;21405924;21424157;21424157;21424157;21424157;21457624;21457624;21457624;21457624;21461607;21466409;21466409;21466409;21466409;21469564;21469564;21469564;21469564;21469564;21469564;21479469;21479469;21479469;21479469;21479469;21479469;21487333;21487333;21487333;21487333;214…	3	3	3	0	6	2	4	2
Gm36949	1	21454691	21457017	0	0	0	0	0	0	0	0
Gm7658	1	21511933	21513056	0	0	2	4	0	0	2	2
Gm38243	1	21838948	21840514	0	0	0	0	0	0	0	0
Gm5696	1	22030064	22030615	0	0	0	0	0	0	0	0
Gm28239	1	22237849	22238295	0	0	0	0	0	0	0	0
Rims1	1;1;1;1;1;1;1;1;1;1;1;1;1;1;1;1;1;1;1;1;1;1;1;1;1;1;1;1;1;1;1;1;1;1;1;1;1;1;1;1;1;1;1;1;1;1;1;1;1;1;1;1;1;1;1;1;1;1;1;1;1;1;1;1;1;1;1;1;1;1;1;1;1;1;1;1;1;1;1;1;1;1;1;1;1;1;1;1;1;1;1;1;1;1;1;1;1;1;1;1;1;1;1;1;1;1;1;1;1;1;1;1;1;1;1;1;1;1;1;1;1;1;1;1;1;1;1;1;1;1;1;1;1;1;1;1;1;1;1;1;1;1;1;1;1;1;1;1;1;1;1;1;1;1;1;1;1;1;1;1;1;1;1;1;1;1;1;1;1;1;1;1;1;1;1;1;1;1;1;1;1;1;1;1;1;1;1;1;1;1;1;1;1;1;1;1;1;1;1;1…	22286251;22286251;22286251;22286251;22286251;22286915;22288422;22290060;22290060;22290060;22290060;22290060;22290060;22290060;22291013;22291013;22291013;22291013;22291013;22291013;22291013;22292822;22292822;22292822;22292822;22292822;22292822;22292822;22296858;22296858;22296858;22296858;22296858;22296858;22296858;22315732;22346293;22346293;22346293;22346293;22346293;22346293;22373344;22373344;223…	22288640;22288640;22288640;22288640;22288640;22288640;22288640;22290199;22290199;22290199;22290199;22290199;22290199;22290199;22291114;22291114;22291114;22291114;22291114;22291114;22291114;22292934;22292934;22292934;22292934;22292934;22292934;22292934;22296996;22296996;22296996;22296996;22296996;22296996;22296996;22315805;22346528;22346528;22346528;22346528;22346528;22346528;22373510;22373510;223…	0	0	0	1	2	0	1	1
Gm26866	1	22740764	22741565	0	0	0	0	0	0	0	0
Gm7761	1;1;1	22984863;22986298;22986801	22985217;22986538;22987125	0	0	0	0	0	0	0	0
Gm29506	1;1;1;1	23048295;23173171;23214671;23235611	23050173;23173251;23214725;23235673	0	0	0	0	0	0	0	0
Ppp1r14bl	1	23100473	23102253	0	0	0	0	0	0	0	0
Gm24176	1	23245211	23245331	0	0	0	0	0	0	0	0
Gm6420	1;1	23255685;23255987	23256407;23256406	2	1	1	1	0	0	0	0
Mir30a	1	23272269	23272339	0	0	0	0	0	0	0	0
Gm27028	1	23291537	23291935	22	37	22	18	16	11	9	9
Mir30c-2	1	23291701	23291784	0	0	0	0	0	0	0	0
Gm29107	1	23293729	23294075	8	1	4	8	7	5	4	1
Gm20954	1	23345956	23346599	0	0	0	0	0	0	0	0
Ogfrl1	1;1;1;1;1;1;1;1;1;1;1;1;1;1;1;1;1;1;1;1;1;1;1	23366424;23369724;23370268;23375730;23375730;23375730;23375988;23375988;23375988;23376171;23376171;23376171;23378726;23378726;23378726;23378972;23378972;23378972;23382815;23391749;23392871;23397514;23397514	23370448;23370448;23370448;23375875;23375875;23375875;23376054;23376054;23376054;23376249;23376249;23376249;23378804;23378804;23378804;23379058;23379058;23380801;23383175;23393011;23393011;23397772;23397541	793	538	879	905	521	577	373	401
Gm7784	1	23479539	23480527	0	0	0	0	0	0	0	0
Gm28822	1;1;1;1	23574587;23575947;23576675;23596397	23574714;23576186;23576816;23596664	0	0	0	0	0	0	0	0
B3gat2	1;1;1;1;1;1;1;1;1	23761753;23761926;23762011;23762768;23815221;23815221;23815221;23844873;23845101	23762259;23763228;23763228;23763228;23815739;23815740;23815365;23845021;23849158	49	40	72	91	37	2	0	0
Smap1	1;1;1;1;1;1;1;1;1;1;1;1;1;1;1;1;1;1;1;1;1;1;1;1;1;1;1;1;1;1;1;1;1;1;1;1;1;1;1;1;1;1;1;1;1;1;1;1;1;1;1;1;1;1;1;1	23844846;23845625;23846178;23846296;23846352;23847719;23848264;23848264;23848264;23848280;23848533;23848795;23849303;23849303;23849303;23849303;23849303;23853423;23853423;23853423;23853423;23853423;23853423;23859023;23859023;23859023;23859023;23859023;23859023;23866217;23866217;23866217;23866217;23866217;23866217;23869924;23871438;23876374;23876374;23876374;23876374;23876374;23877709;23877709;238…	23845357;23846563;23846563;23846563;23846563;23847777;23848571;23848571;23848571;23848571;23848571;23849468;23849468;23849468;23849468;23849468;23849468;23853550;23853550;23853550;23853550;23853550;23853550;23859113;23859113;23859113;23859113;23859113;23859113;23866297;23866297;23866297;23866297;23866297;23866293;23869974;23871518;23876449;23876449;23876449;23876449;23876449;23877794;23877794;238…	1341	1160	1558	1746	1432	1532	1760	1829
Sdhaf4	1;1;1;1;1	23995939;24002966;24003157;24005546;24005546	23996360;24003306;24003306;24005630;24005656	337	326	466	408	344	269	215	164
Gm26524	1;1	24005505;24005507	24005894;24005894	17	14	27	17	13	0	0	0
Fam135a	1;1;1;1;1;1;1;1;1;1;1;1;1;1;1;1;1;1;1;1;1;1;1;1;1;1;1;1;1;1;1;1;1;1;1;1;1;1;1;1;1;1;1;1;1;1;1;1;1;1;1;1;1;1;1;1;1;1;1;1;1;1;1;1;1;1;1;1;1;1;1;1;1;1;1;1;1;1;1;1;1;1;1;1;1;1;1;1;1;1;1;1;1;1;1;1;1;1;1;1;1;1;1;1;1;1;1;1;1;1;1;1;1;1;1;1;1;1;1;1;1;1;1;1;1;1;1;1	24011093;24011093;24011245;24011591;24011604;24011681;24014779;24014779;24014779;24014779;24014779;24014779;24020675;24020675;24020675;24020675;24020675;24021854;24021854;24021854;24021854;24021854;24021854;24024213;24024213;24024213;24024213;24024213;24024213;24024275;24024782;24024782;24024782;24024782;24024782;24024782;24024782;24026608;24026608;24026608;24026608;24026608;24026608;24026608;240…	24012497;24012497;24012497;24012497;24012497;24012497;24014892;24014892;24014892;24014892;24014892;24014892;24020785;24020785;24020785;24020785;24020785;24022005;24022005;24022005;24022005;24022005;24022005;24024310;24024310;24024310;24024310;24024310;24024310;24024310;24024873;24024873;24024873;24024873;24024873;24024873;24024873;24026711;24026768;24026823;24026768;24026768;24026768;24026759;240…	868	735	758	931	1118	1100	1124	1298
Gm37580	1	24100625	24103424	2	1	0	0	1	2	0	2
Gm26607	1	24125275	24126141	0	0	0	0	0	0	0	0
Col9a1	1;1;1;1;1;1;1;1;1;1;1;1;1;1;1;1;1;1;1;1;1;1;1;1;1;1;1;1;1;1;1;1;1;1;1;1;1;1;1;1;1;1;1;1;1;1;1;1;1;1;1;1;1;1;1;1;1;1;1;1;1;1;1;1;1;1;1;1;1;1;1;1;1;1;1;1;1;1;1;1;1;1;1;1;1	24177610;24178259;24179284;24179475;24185038;24194683;24195187;24195517;24196891;24196891;24197017;24197300;24197300;24197444;24197444;24197444;24202014;24202014;24202014;24202297;24202297;24202297;24204658;24204658;24204658;24205054;24205054;24205054;24207386;24207386;24207386;24208174;24208174;24208174;24209059;24209059;24209059;24210373;24210373;24210373;24214539;24214539;24214539;24217536;242…	24177868;24178332;24179361;24179607;24185434;24194766;24195457;24195537;24196965;24196965;24197335;24197335;24197335;24197506;24197506;24197506;24202067;24202067;24202067;24202332;24202332;24202332;24204681;24204681;24204681;24205107;24205107;24205107;24207439;24207439;24207439;24208206;24208206;24208206;24209115;24209115;24209115;24210426;24210426;24210426;24214592;24214592;24214592;24217589;242…	1	0	2	0	0	0	2	0
Col19a1	1;1;1;1;1;1;1;1;1;1;1;1;1;1;1;1;1;1;1;1;1;1;1;1;1;1;1;1;1;1;1;1;1;1;1;1;1;1;1;1;1;1;1;1;1;1;1;1;1;1;1;1;1;1;1;1;1;1;1;1;1;1;1;1;1;1;1;1;1;1;1;1;1;1;1;1;1;1;1;1;1;1;1;1;1;1;1;1;1;1;1;1;1;1;1;1;1;1;1;1;1;1;1;1;1;1;1;1;1;1;1;1;1;1;1;1;1;1;1;1;1;1;1;1;1;1;1;1;1;1;1;1;1;1;1;1;1;1;1	24261890;24263994;24264965;24264965;24270366;24270366;24279770;24279932;24279932;24282417;24282417;24282417;24285053;24285053;24285053;24285254;24285254;24285254;24289667;24289667;24289667;24289828;24289828;24289828;24293072;24293072;24293072;24296760;24296760;24296760;24300593;24300593;24300593;24301275;24301275;24301275;24301400;24301400;24301400;24303456;24303456;24303456;24306260;24306260;243…	24264817;24264817;24265042;24265042;24270494;24270494;24279998;24279998;24279998;24282587;24282587;24282587;24285097;24285097;24285097;24285289;24285289;24285289;24289729;24289729;24289729;24289872;24289872;24289872;24293116;24293116;24293116;24296813;24296813;24296813;24300619;24300619;24300619;24301319;24301319;24301319;24301450;24301450;24301450;24303500;24303500;24303500;24306313;24306313;243…	0	0	0	0	0	0	0	0
Gm26418	1	24548841	24548977	0	0	0	0	0	0	0	0
Tubb4b-ps2	1	24594087	24595423	1	0	3	0	1	0	1	0
Gm28439	1	24611535	24612410	85	69	149	131	110	126	149	399
Gm10222	1	24612407	24612700	16	12	15	25	24	20	22	12
Gm28438	1	24612775	24613119	92	98	101	141	95	49	86	137
Gm28437	1	24613189	24613971	112	113	134	96	176	260	6940	11431
Gm10925	1	24613974	24614651	133	149	172	238	241	269	1806	675
Gm28661	1	24614885	24615565	474	155	372	308	267	274	557	4851
Gm29216	1	24615706	24616197	464	626	428	520	480	687	789	964
Lmbrd1	1;1;1;1;1;1;1;1;1;1;1;1;1;1;1;1;1;1;1;1;1;1;1;1;1;1;1;1;1;1;1;1;1;1;1;1;1;1;1;1;1;1;1;1;1;1;1;1;1;1	24678630;24678660;24678739;24678926;24685397;24685397;24685397;24685397;24692941;24692941;24692941;24704821;24704821;24704821;24705977;24705977;24705977;24706925;24711512;24711512;24714909;24714909;24728546;24728546;24728627;24728642;24731747;24731747;24731747;24731747;24743883;24743883;24743883;24744256;24744256;24744866;24744866;24744866;24744873;24746805;24746805;24746805;24748800;24748800;247…	24678816;24678816;24678816;24679034;24685573;24685573;24685573;24685573;24693001;24693001;24693001;24704918;24704918;24704918;24706044;24706044;24706044;24707051;24711600;24711600;24714982;24714982;24728671;24728671;24728671;24728671;24731899;24731899;24731894;24731899;24744358;24743947;24743947;24744358;24744358;24744948;24744970;24744970;24744970;24746954;24746954;24746954;24748878;24748878;247…	2192	1806	2251	2392	2269	2262	2358	2133
Gm28594	1;1	24910461;24911220	24910681;24911659	0	0	0	0	0	0	0	0
Gm28237	1;1;1;1	24963209;24963996;24964804;24964804	24963676;24964388;24965158;24964976	0	0	0	0	0	0	0	0
Gm9443	1	25011941	25012756	0	0	0	0	0	0	0	0
Gm29414	1;1	25026581;25026984	25026779;25027232	0	0	0	0	0	0	0	0
Adgrb3	1;1;1;1;1;1;1;1;1;1;1;1;1;1;1;1;1;1;1;1;1;1;1;1;1;1;1;1;1;1;1;1;1;1;1;1;1;1;1;1;1;1;1;1;1;1;1;1;1;1;1;1;1;1;1;1;1;1;1;1;1;1;1;1;1;1;1;1;1;1;1;1;1;1;1;1;1;1;1;1;1;1;1;1;1;1;1;1;1;1;1;1;1;1;1;1;1;1;1;1;1;1;1;1;1;1;1;1;1;1;1;1;1;1;1;1;1;1;1;1;1;1;1;1;1;1;1;1;1;1;1;1;1;1;1;1;1;1;1;1;1;1;1;1;1;1;1;1;1;1;1;1;1;1;1;1;1;1;1;1;1;1;1;1;1;1;1;1;1;1;1;1;1;1;1;1	25067476;25067550;25067550;25067550;25067678;25067691;25074685;25074685;25074685;25074685;25074685;25074685;25084244;25084244;25084244;25084244;25084244;25084244;25091454;25093765;25093765;25093765;25093765;25093765;25093765;25098876;25098876;25098876;25098876;25098876;25098876;25098876;25101433;25101433;25101433;25101433;25101433;25101433;25101433;25111692;25111692;25111692;25111692;25111692;251…	25068356;25068356;25068356;25068356;25068356;25068356;25074789;25074789;25074789;25074789;25074789;25074789;25084279;25084279;25084279;25084279;25084279;25084279;25094408;25094408;25094408;25094408;25094408;25094408;25094408;25098915;25098915;25098915;25098915;25098915;25098915;25098915;25101528;25101528;25101528;25101528;25101528;25101528;25101528;25111863;25111863;25111863;25111863;25111863;251…	0	0	0	0	0	0	0	0
Gm15702	1	25223730	25224173	0	0	0	0	0	0	0	0
Gm20172	1	25276404	25277954	0	0	0	0	1	0	0	0
Gm22260	1	25279445	25279551	0	0	0	0	0	0	0	0
Gm37543	1	25284218	25285248	0	0	0	0	0	0	0	0
Gm37331	1	25296512	25299886	0	0	0	0	0	0	0	0
Gm37211	1	25314276	25317708	0	0	0	0	0	0	0	0
Gm37862	1	25325866	25328398	0	0	0	0	0	0	0	0
Gm38286	1	25345978	25349082	0	0	0	0	0	0	0	0
Gm37880	1	25362564	25365820	0	0	0	0	0	0	0	0
Gm25294	1	25451071	25451174	0	0	0	0	0	0	0	0
Gm37011	1	25608250	25611184	0	0	0	0	0	0	0	0
Gm29214	1	25614946	25615515	0	0	0	0	0	0	0	0
Gm37051	1	25620238	25623180	0	0	0	0	0	0	0	0
Gm38260	1	25672245	25676239	0	0	0	0	0	0	0	0
Gm37628	1	25686062	25691501	0	0	0	0	0	0	0	0
8030445P17Rik	1	25722038	25724778	0	0	0	0	0	0	0	0
Gm38198	1	25735389	25738969	0	0	0	0	0	0	0	0
Gm37077	1	25755343	25759033	0	0	0	0	0	0	0	0
Gm37895	1	25775757	25780306	0	0	0	0	0	0	0	0
Gm36952	1	25797281	25800905	0	0	0	0	0	0	0	0
Gm37602	1	25804097	25807406	0	0	0	0	0	0	0	0
2900022M07Rik	1	25808956	25809972	0	0	0	0	0	0	0	0
2900002M20Rik	1	25824390	25824719	0	0	0	0	0	0	0	0
Gm9884	1	25830657	25831878	0	0	0	0	0	0	0	0
Gm18443	1	25996604	25997159	0	0	0	0	0	0	0	0
Gm19123	1	26466236	26466886	0	0	0	0	0	0	0	0
Gm24064	1	26566833	26566938	0	0	0	0	0	0	0	0
4931408C20Rik	1;1	26681814;26687241	26685911;26687460	0	0	0	0	0	0	0	0
n-R5s209	1	26959103	26959221	0	0	0	0	0	0	0	0
Gm19641	1	27336352	27336768	0	0	0	0	0	0	0	0
Gm5524	1;1	27884046;27900428	27884078;27902396	39	11	25	19	58	86	69	57
Gm18776	1	27900419	27901072	0	0	0	0	0	0	0	0
Gm19028	1	27989910	27991782	2	0	0	1	0	3	2	0
Gm38089	1	28569918	28571431	0	0	0	0	0	0	0	0
Gm7846	1	28580499	28580772	1	0	2	0	0	0	0	0
Gm597	1;1	28776117;28780034	28778784;28780252	0	0	0	0	0	0	0	0
Gm5697	1	28800240	28802721	0	0	0	0	0	0	0	0
Gm6462	1	28938036	28938339	0	0	0	0	0	0	0	0
Gm18033	1	29219700	29220249	0	0	0	0	0	0	0	0
Gm25586	1	29280964	29281075	0	0	0	0	0	0	0	0
Gm22679	1	29301480	29301579	0	0	0	0	0	0	0	0
Gm23785	1	29361275	29361370	0	0	0	0	0	0	0	0
Mir6342	1	29421488	29421612	0	0	0	0	0	0	0	0
Gm5525	1	29484604	29485915	2	0	3	6	1	7	8	7
AC125120.1	1	29813154	29814438	0	0	0	0	0	0	0	0
Gm7858	1	29930094	29930715	0	0	0	0	0	0	0	0
Gm23771	1	29985934	29986043	0	0	0	0	0	0	0	0
Gm27430	1	30333291	30333397	0	0	0	0	0	0	0	0
Gm9898	1;1	30718560;30719447	30719204;30719962	0	0	0	0	0	0	0	0
Gm6473	1;1;1;1	30769687;30770672;30771439;30771713	30770402;30771009;30771491;30771815	0	2	0	3	1	0	0	2
Gm2914	1	30794548	30794875	0	0	0	0	0	0	0	0
Phf3	1;1;1;1;1;1;1;1;1;1;1;1;1;1;1;1;1;1;1;1;1;1;1;1;1;1;1;1;1;1;1;1;1;1;1;1;1;1;1;1;1;1;1;1;1;1;1;1;1;1;1;1;1;1;1;1;1;1;1;1;1;1;1;1;1;1;1;1	30802339;30802342;30803546;30806169;30806169;30806205;30808723;30808723;30808723;30808723;30810683;30810683;30810683;30811772;30811772;30811904;30813017;30813017;30813017;30813571;30813960;30813960;30815315;30816468;30816468;30816468;30820081;30820081;30820081;30820081;30820226;30820683;30820683;30820683;30820683;30820683;30821058;30821131;30821131;30821131;30821131;30821131;30824210;30824210;308…	30805942;30805942;30806364;30806364;30806364;30806364;30809105;30808812;30808812;30808812;30810830;30810712;30810830;30811967;30811967;30811967;30813535;30813152;30813152;30814091;30814091;30814091;30816584;30816584;30816584;30816584;30820237;30820237;30820237;30820237;30820237;30820827;30820827;30820827;30820827;30820827;30823843;30821314;30821314;30821314;30821314;30821314;30824519;30824519;308…	3101	2329	2436	2706	2984	3013	3132	3478
Gm37522	1	30833548	30836431	2	3	1	0	0	0	0	1
Gm37906	1	30865504	30868538	2	1	1	0	1	1	3	0
Ptp4a1	1;1;1;1;1;1;1;1;1;1;1;1;1;1;1;1;1;1;1;1;1;1;1;1;1;1;1;1;1;1;1	30940302;30940302;30940303;30941580;30941947;30943221;30943932;30943932;30943932;30943932;30943932;30943932;30944536;30944536;30944536;30944536;30944536;30944938;30944938;30944938;30944938;30944938;30946038;30946038;30946038;30946038;30948997;30949549;30949549;30949549;30949584	30943323;30943323;30943323;30943323;30943323;30943323;30944304;30944006;30944006;30944006;30944006;30944006;30944666;30944666;30944666;30944666;30944666;30945030;30946426;30945030;30945030;30945030;30946639;30946636;30946639;30946639;30949309;30949757;30949770;30949755;30949691	3694	3290	4642	4101	2748	3080	3079	2288
Gm5698	1	30977243	30977968	0	0	0	0	0	0	0	0
Gm9458	1	30986225	30986953	0	0	0	0	0	0	0	0
4931428L18Rik	1;1;1;1;1;1;1;1;1;1;1;1;1;1;1;1;1;1;1;1;1;1;1;1;1;1	30997842;30997867;30997867;30999819;31019188;31020848;31020852;31020852;31047585;31047585;31062035;31096372;31135137;31141164;31141717;31202931;31204252;31204252;31204252;31204252;31204252;31222476;31222476;31222476;31222476;31222476	30998938;30998943;30998943;30999904;31019685;31020963;31020963;31020963;31047772;31047772;31062107;31096454;31135247;31141768;31141764;31203388;31204473;31204473;31204473;31204473;31204473;31222628;31222684;31222657;31222597;31222617	3	2	3	6	4	3	8	0
Gm28644	1;1;1	31041919;31042952;31043299	31041983;31043094;31043675	4	4	10	4	2	7	6	3
Gm27362	1	31122725	31122862	0	0	0	0	0	0	0	0
Gm29128	1;1;1	31136026;31143911;31149634	31138324;31143997;31150105	0	0	0	1	0	4	1	0
Gm7893	1	31164549	31164773	0	0	0	0	0	0	0	0
Lgsn	1;1;1;1;1;1;1;1	31176401;31189366;31189470;31190363;31190363;31196782;31203331;31203331	31176480;31189498;31189498;31190524;31190524;31196948;31204725;31204725	0	0	0	1	0	0	0	0
Pih1d3	1	31222838	31224288	0	0	0	0	0	0	0	0
Gm26145	1	31259593	31259719	0	0	0	0	0	0	0	0
Gm4850	1	31267326	31267884	0	0	0	0	0	0	0	0
Gm28645	1	31274892	31275455	0	0	0	0	0	0	0	0
Gm6489	1	31286945	31287640	0	0	0	0	0	0	0	0
Eef1a1-ps2	1;1	31559540;31561355	31560830;31561400	0	0	0	0	0	0	0	0
Gm19680	1	31615149	31616661	1	0	2	2	0	3	3	5
Gm23032	1	31656632	31656738	0	0	0	0	0	0	0	0
Gm7910	1	31736057	31736891	0	0	0	0	0	0	0	0
Khdrbs2	1;1;1;1;1;1;1;1;1;1;1;1;1;1;1;1;1;1;1;1	32172714;32172729;32172748;32172887;32243900;32243900;32243900;32243900;32310798;32315015;32333466;32333466;32333466;32414871;32414871;32467760;32472567;32619171;32644093;32657444	32173008;32173008;32173008;32173008;32244027;32244027;32246878;32244027;32311090;32315108;32333582;32338354;32333582;32414934;32415017;32467887;32472765;32619253;32644151;32658568	0	0	0	0	0	0	0	0
Gm25814	1	32213133	32213239	0	0	0	0	0	0	0	0
Gm37999	1	32473757	32475565	0	0	0	0	0	0	0	0
Gm37110	1	32485315	32486942	0	0	0	0	1	0	0	0
Gm37911	1	32496444	32497988	0	0	0	0	0	0	0	0
Gm9839	1	32519563	32520999	0	0	0	0	0	0	0	0
Gm37792	1	32539028	32542440	0	0	0	0	0	0	0	0
Gm5415	1	32543686	32547294	0	0	0	0	0	0	0	0
Gm24732	1	32568359	32568421	0	0	0	0	0	0	0	0
Gm37426	1	32710179	32712648	0	0	0	0	0	0	0	0
Gm23024	1	32726639	32726930	0	0	0	0	0	0	0	0
Gm37151	1	32967484	32972490	0	0	0	0	0	0	0	0
Gm28624	1	33028160	33030290	0	0	0	0	0	0	0	0
Gm37724	1	33065130	33066350	0	0	0	0	0	0	0	0
Gm7114	1	33100907	33102695	0	0	0	0	0	0	0	0
Gm4785	1	33108905	33109655	0	0	0	0	0	0	0	0
Gm24901	1	33191993	33192102	0	0	0	0	0	0	0	0
Gm37591	1;1	33212774;33215271	33213218;33215475	0	0	0	0	0	0	0	0
Gm2987	1	33235939	33237631	0	0	0	0	0	0	0	0
Gm25792	1	33293676	33293775	0	0	0	0	0	0	0	0
Gm18799	1	33315670	33316582	0	0	0	0	0	0	0	0
Gm7933	1	33371331	33373585	0	0	0	0	0	0	0	0
Gm23453	1	33422733	33422838	0	0	0	0	0	0	0	0
Prim2	1;1;1;1;1;1;1;1;1;1;1;1;1;1;1;1;1;1;1;1;1	33453810;33464053;33478942;33480458;33484682;33484682;33512016;33512016;33514145;33514145;33533296;33533296;33620878;33622064;33628395;33630338;33662246;33663777;33667045;33668858;33669624	33454304;33464121;33480540;33480540;33484808;33484808;33512201;33512201;33514217;33514217;33533363;33533363;33623324;33622142;33628532;33630433;33662366;33663856;33667148;33669020;33669795	52	47	63	63	76	49	70	71
Gm29228	1	33482101	33482518	0	0	0	1	0	0	0	0
Gm37618	1	33613758	33616832	0	1	0	0	2	0	0	0
Gm17813	1	33657781	33658108	0	0	0	0	0	0	0	0
1700001G17Rik	1;1	33669824;33669843	33670712;33670712	5	0	2	2	0	1	1	2
Gm38173	1	33671915	33674228	0	0	0	0	0	0	0	0
Rab23	1;1;1;1;1;1;1;1;1;1;1;1;1;1;1;1;1;1;1;1;1;1;1;1;1;1;1;1;1;1;1;1;1;1;1;1;1;1;1;1;1;1;1;1;1;1;1;1	33719887;33719887;33719895;33719909;33719910;33720138;33720407;33721608;33721608;33721608;33721608;33721608;33721608;33721608;33723786;33723786;33723786;33723786;33723786;33723786;33723786;33724934;33724934;33724934;33724934;33724934;33734528;33734702;33734702;33734702;33734702;33736657;33736800;33736800;33736800;33736800;33738137;33738288;33738288;33738288;33738288;33738288;33739253;33739253;337…	33720173;33720173;33720173;33720173;33720173;33720173;33720584;33721699;33721699;33721699;33721699;33721699;33721712;33721699;33724005;33724005;33725476;33724102;33724005;33723837;33724005;33725019;33725019;33725019;33725019;33726891;33734858;33734858;33735354;33734858;33734858;33736882;33736882;33736882;33736882;33736882;33738380;33738380;33738380;33738380;33738380;33738380;33739370;33740772;337…	301	216	339	296	268	314	344	337
Bag2	1;1;1;1;1;1;1;1	33745484;33746739;33746802;33748217;33748217;33756773;33757579;33757579	33747016;33747016;33747016;33748719;33748326;33757727;33757741;33757795	31	25	25	36	44	53	39	38
Gm37905	1	33748007	33748347	0	1	1	1	0	0	0	0
Zfp451	1;1;1;1;1;1;1;1;1;1;1;1;1;1;1;1;1;1;1;1;1;1;1;1;1;1;1;1;1;1;1;1;1;1;1;1;1;1;1;1;1;1;1;1;1;1;1;1;1;1;1;1;1;1;1;1;1;1;1;1	33761545;33761545;33765844;33765844;33769721;33769721;33770769;33770769;33772893;33772893;33776269;33776269;33777543;33779044;33779044;33779044;33779056;33779189;33779896;33779896;33779896;33779896;33779896;33782068;33782068;33782068;33782068;33782178;33783041;33783041;33783041;33783041;33783041;33783802;33783853;33783853;33783853;33786407;33786407;33786454;33792136;33800135;33805339;33805339;338…	33762209;33762209;33765909;33765909;33769907;33769907;33770899;33770899;33773033;33773033;33777863;33777863;33777863;33779191;33779191;33779191;33779191;33779191;33780049;33780049;33780049;33780049;33780049;33782194;33782194;33782194;33782194;33782194;33783191;33783191;33783191;33783191;33783191;33783937;33783964;33783964;33783964;33786532;33786532;33786532;33803613;33800767;33805419;33805419;338…	826	612	838	796	872	882	810	851
Gm15455	1	33836124	33838680	1	1	1	2	1	2	2	1
Bend6	1;1;1;1;1;1;1;1;1;1;1;1;1;1;1;1;1;1;1;1;1;1;1;1;1;1;1	33852052;33852052;33852052;33862654;33862654;33862695;33863156;33863742;33863742;33864523;33864523;33864523;33864523;33873758;33878260;33878260;33878260;33878260;33878260;33883441;33883441;33883441;33883441;33883441;33907566;33907566;33907566	33853367;33853367;33853367;33862773;33862773;33862773;33863934;33863934;33863934;33864574;33864743;33864743;33864743;33873911;33878437;33878437;33878437;33878437;33878437;33883490;33883842;33883648;33883480;33883648;33907791;33907816;33907768	6	10	6	11	8	15	8	11
Gm37067	1	33889490	33891117	2	0	0	0	0	0	0	0
Dst	1;1;1;1;1;1;1;1;1;1;1;1;1;1;1;1;1;1;1;1;1;1;1;1;1;1;1;1;1;1;1;1;1;1;1;1;1;1;1;1;1;1;1;1;1;1;1;1;1;1;1;1;1;1;1;1;1;1;1;1;1;1;1;1;1;1;1;1;1;1;1;1;1;1;1;1;1;1;1;1;1;1;1;1;1;1;1;1;1;1;1;1;1;1;1;1;1;1;1;1;1;1;1;1;1;1;1;1;1;1;1;1;1;1;1;1;1;1;1;1;1;1;1;1;1;1;1;1;1;1;1;1;1;1;1;1;1;1;1;1;1;1;1;1;1;1;1;1;1;1;1;1;1;1;1;1;1;1;1;1;1;1;1;1;1;1;1;1;1;1;1;1;1;1;1;1;1;1;1;1;1;1;1;1;1;1;1;1;1;1;1;1;1;1;1;1;1;1;1;1…	33908225;33908999;33968703;34005880;34005882;34006126;34006180;34006191;34006191;34006191;34011813;34011825;34011825;34077227;34086242;34086242;34086242;34086242;34086242;34086242;34086242;34086242;34086242;34089292;34113933;34113933;34113933;34113933;34113933;34113933;34113933;34113933;34113933;34113933;34116118;34116118;34116118;34116118;34116118;34116118;34116118;34116118;34116118;34116118;341…	33908452;33909033;33968903;34006008;34006008;34006398;34006398;34006398;34006398;34006398;34011915;34011915;34011915;34077372;34086303;34086303;34086303;34086303;34086303;34086303;34086303;34086303;34086303;34089428;34114022;34114022;34114022;34114022;34114022;34114022;34114022;34114022;34114022;34114022;34116195;34116195;34116195;34116195;34116195;34116195;34116195;34116195;34116195;34116195;341…	8498	6358	5942	6794	6558	6352	4513	5708
Gm37354	1	33922455	33924838	1	0	1	1	2	0	0	1
Gm28631	1	33963352	33963685	0	0	0	0	0	0	0	0
Gm23792	1	33981410	33981502	0	0	0	0	0	0	0	0
Gm38157	1	34032100	34033797	2	3	3	3	6	1	4	1
Mir6896	1	34117359	34117431	0	0	0	0	0	0	0	0
Gm26788	1;1;1;1	34165856;34169145;34175031;34177888	34167095;34169270;34178446;34178271	0	0	1	5	0	1	0	1
A930005N03Rik	1	34269882	34271128	15	13	18	12	7	0	0	0
Gm37958	1;1	34329433;34330167	34329721;34330307	0	0	0	0	0	0	0	0
Gm37385	1	34350775	34351161	0	0	0	0	0	0	0	0
Gm5266	1;1	34367371;34368323	34367851;34369003	0	0	0	0	0	0	0	0
Gm3052	1;1	34415050;34415763	34415878;34417986	1	2	6	4	2	1	5	1
Gm37233	1	34427002	34433264	1	7	4	2	4	6	8	5
Mir5103	1	34433121	34433199	0	0	0	0	0	0	0	0
Ccdc115	1;1;1;1;1;1;1	34436670;34436678;34437727;34437727;34438850;34439043;34439228	34437610;34437610;34438696;34437858;34438932;34439146;34439672	695	589	819	933	797	729	822	941
Gm28306	1;1	34439511;34444522	34439830;34444730	6	13	28	26	4	0	0	0
Imp4	1;1;1;1;1;1;1;1;1;1;1;1;1;1;1;1;1;1;1;1;1;1;1;1;1;1;1;1;1;1;1;1;1;1;1;1;1;1;1;1;1;1	34439851;34439898;34439905;34439905;34439937;34439953;34440041;34440041;34440041;34440041;34442910;34442910;34442910;34442910;34442910;34442910;34443378;34443378;34443378;34443378;34443378;34443378;34443563;34443563;34443563;34443563;34443563;34443769;34443769;34443769;34443769;34443997;34443997;34443997;34444196;34444196;34444196;34444358;34444358;34444358;34448247;34448757	34439927;34442569;34439927;34439927;34440149;34440149;34440149;34440149;34440149;34440149;34442993;34442993;34443104;34443104;34443104;34442993;34443455;34443487;34443487;34443487;34443487;34443487;34443695;34443695;34443695;34443695;34443695;34443923;34444091;34443856;34443923;34444091;34444027;34444091;34444269;34444269;34444269;34444514;34444387;34449356;34448429;34448938	1954	1513	1930	1990	1954	1887	2186	2109
Ptpn18	1;1;1;1;1;1;1;1;1;1;1;1;1;1;1;1;1;1;1;1;1;1;1;1;1;1;1;1;1;1;1;1;1;1;1;1;1;1;1;1;1;1;1	34459762;34459765;34459777;34459792;34462702;34462702;34462702;34463107;34463107;34463107;34463269;34463269;34463271;34463466;34463466;34463466;34463466;34468293;34468293;34469840;34469840;34469840;34470200;34470200;34470200;34471493;34471493;34471493;34471641;34471641;34471641;34471812;34471812;34471812;34472103;34472720;34472763;34473335;34473335;34473579;34474499;34475644;34475644	34461056;34459916;34459844;34459916;34462810;34462810;34462810;34463364;34463183;34463183;34463364;34463364;34463364;34466866;34463504;34463504;34463504;34468361;34468361;34469902;34469902;34469902;34470342;34470342;34470342;34471559;34471559;34471559;34471718;34471718;34471718;34471916;34471917;34471901;34472191;34472968;34472968;34473409;34473409;34473784;34474692;34475733;34475733	23	21	32	27	25	22	19	14
Gm28417	1;1;1;1;1;1	34468834;34470155;34470640;34471509;34472812;34472812	34470434;34470368;34470873;34471745;34473148;34473112	2	0	0	5	1	0	0	4
4930568A12Rik	1;1;1;1;1;1;1;1;1	34477167;34480156;34480598;34480982;34482713;34484788;34484788;34485505;34485745	34477596;34480256;34480759;34481113;34482763;34484913;34484913;34485611;34485933	0	0	0	0	0	0	0	0
Prss39	1;1;1;1;1;1;1;1;1	34498410;34498421;34499228;34499228;34499644;34500016;34500016;34502027;34502624	34498628;34498628;34499390;34499390;34499709;34500290;34500132;34502196;34503063	0	0	1	0	0	0	0	0
Gm28416	1	34523716	34524007	0	0	0	0	0	0	0	0
Cfc1	1;1;1;1;1;1	34535648;34536198;34536350;34537132;34537326;34544025	34535955;34536247;34536517;34537246;34537435;34544313	0	0	0	0	0	0	0	0
Gm28419	1	34538086	34538560	0	0	0	0	0	0	0	0
Prss40	1;1;1;1;1;1;1;1;1;1;1;1;1	34543968;34552334;34552334;34555969;34555969;34555969;34557853;34557853;34557853;34559743;34559743;34560730;34560730	34544745;34552809;34552693;34556138;34556138;34556138;34558111;34558127;34558127;34559905;34559934;34560920;34560943	0	0	0	0	0	0	0	0
1700101I19Rik	1;1	34579202;34579224	34579711;34579613	0	0	0	0	0	0	0	0
Amer3	1;1	34579657;34586663	34579766;34590944	0	0	0	0	0	0	0	0
Gm28418	1	34607297	34607719	0	0	0	0	0	0	0	0
Gm36984	1	34610572	34610806	0	0	0	0	0	0	0	0
Gm29730	1	34610908	34612303	0	0	0	0	0	0	0	0
AA619741	1	34635544	34636189	0	0	0	0	0	0	0	0
Arhgef4	1;1;1;1;1;1;1;1;1;1;1;1;1;1;1;1;1;1;1;1;1;1;1;1;1;1;1;1;1;1;1;1;1;1;1;1;1;1;1;1;1;1;1;1;1;1;1;1;1;1;1;1;1;1;1;1;1	34678188;34721704;34732109;34732115;34745318;34745318;34750581;34793226;34793226;34793226;34801704;34801721;34801722;34801741;34801794;34804914;34804914;34804914;34804914;34804914;34804914;34804914;34805956;34805956;34805956;34805956;34805956;34805956;34805956;34806315;34806315;34806315;34806315;34806315;34806315;34807024;34807059;34807059;34807059;34807059;34807059;34807642;34807642;34807642;348…	34678262;34725159;34732408;34732408;34745444;34745444;34751023;34793362;34793362;34793362;34802001;34802001;34802001;34802001;34801964;34805093;34805093;34805093;34805093;34805093;34805093;34805093;34806135;34806135;34806135;34806135;34806135;34806135;34806135;34806698;34806494;34806494;34806494;34806494;34806494;34807291;34809218;34807144;34807291;34807291;34807291;34808911;34807771;34807771;348…	6	1	9	6	1	1	2	6
Gm37224	1	34752775	34752922	0	0	0	0	0	0	0	0
Gm37845	1	34753123	34753477	0	0	0	0	0	0	0	0
Gm38336	1	34809360	34811908	27	11	25	20	23	18	26	8
Fam168b	1;1;1;1;1;1;1;1;1;1;1;1;1;1;1;1;1;1;1;1;1;1;1;1;1;1;1;1;1;1;1;1;1;1;1;1;1;1;1;1;1;1;1;1;1;1;1	34813219;34813226;34817235;34817352;34817997;34817997;34817997;34817997;34818009;34819592;34819592;34819592;34819592;34819592;34819612;34819699;34819867;34819867;34819867;34819867;34819867;34819867;34819867;34824020;34824020;34828642;34828767;34828767;34828767;34828767;34828767;34828767;34836733;34836733;34836733;34836733;34836733;34836733;34836733;34842828;34842828;34842828;34842828;34842828;348…	34817404;34817404;34817404;34817404;34818126;34818126;34818126;34818126;34818126;34819769;34819769;34819790;34819769;34819769;34819769;34819769;34819920;34820009;34820009;34819963;34820009;34820009;34820009;34824055;34824055;34828847;34828847;34828847;34828847;34828847;34828847;34828847;34836813;34836813;34836813;34836813;34836813;34836813;34836813;34843065;34843013;34843004;34843034;34842985;348…	3549	2324	3208	3093	3183	3039	2712	2470
Gm37127	1	34823525	34826560	6	1	0	0	0	0	0	0
Plekhb2	1;1;1;1;1;1;1;1;1;1;1;1;1;1;1;1;1;1;1;1;1	34849976;34849992;34851837;34861873;34861873;34861873;34863006;34863006;34863006;34863471;34863471;34863471;34864473;34864473;34866141;34866141;34869300;34869300;34876911;34877656;34879420	34850063;34850063;34851977;34861917;34861917;34861917;34863158;34863158;34863158;34863475;34863573;34863573;34864512;34864512;34866230;34866230;34869405;34873956;34879580;34877799;34879577	664	536	556	549	623	599	516	543
Gm19430	1	34928509	34930645	0	0	0	0	0	0	0	0
Gm37670	1	34969627	34969855	0	0	0	0	0	1	0	0
Gm8009	1	34970065	34970500	0	0	0	0	0	0	0	1
Gm38027	1	34985656	34985890	0	0	0	0	0	0	0	0
Gm25096	1	35178956	35179084	0	0	0	0	0	0	0	0
Gm37068	1;1;1;1	35625606;35626652;35648984;35651219	35625936;35626781;35649083;35651297	0	0	0	0	0	0	0	0
Gm25634	1	35761602	35761706	0	0	0	0	0	0	0	0
Gm28415	1;1	35806974;35810073	35807035;35810462	0	0	0	0	0	0	0	0
1110002O04Rik	1;1	35879845;35880682	35879972;35881119	0	1	0	0	0	2	0	0
Gm8022	1	35958919	35959822	0	0	0	0	0	0	0	0
Gm37146	1;1;1	35981960;35984526;35986295	35982292;35984576;35986373	0	0	0	0	0	0	0	0
Gm33222	1;1;1;1;1;1	36002985;36003068;36003814;36003927;36010884;36010991	36003406;36003406;36003991;36003991;36010990;36011044	0	0	0	0	0	0	0	0
4930535G08Rik	1;1	36011072;36011594	36011195;36011894	0	0	0	0	0	0	0	0
Gm38049	1	36029647	36031018	0	0	0	1	0	0	0	0
Hs6st1	1;1;1	36068400;36101690;36103513	36069184;36104980;36106446	7390	5536	8000	6014	7129	6956	7886	6664
Gm37335	1;1	36105384;36106058	36105441;36106446	47	57	94	97	28	0	0	4
Gm33280	1;1;1;1	36132042;36132887;36134666;36135412	36132321;36133413;36134863;36138746	0	0	0	2	1	2	0	1
Uggt1	1;1;1;1;1;1;1;1;1;1;1;1;1;1;1;1;1;1;1;1;1;1;1;1;1;1;1;1;1;1;1;1;1;1;1;1;1;1;1;1;1;1;1;1;1;1;1;1;1;1;1;1;1;1;1;1;1;1;1;1;1;1;1;1;1;1;1;1;1;1;1;1;1;1;1;1;1;1;1;1;1;1;1;1;1;1;1;1;1;1;1;1;1;1;1;1;1;1;1;1;1;1;1;1;1;1;1;1;1;1;1;1;1;1;1;1;1;1;1;1;1;1;1;1;1;1;1;1;1;1;1;1;1;1;1;1;1;1;1;1;1;1;1;1;1;1;1;1;1;1;1	36140027;36143482;36143486;36146032;36146032;36146032;36146157;36146625;36146625;36146625;36146625;36150045;36150045;36150045;36150045;36151634;36151634;36151634;36155073;36155073;36155073;36156227;36156227;36156227;36157400;36157400;36157400;36158108;36158108;36158108;36159942;36159942;36159942;36161676;36161676;36161676;36161747;36162205;36162205;36162205;36162205;36162226;36163221;36163221;361…	36144251;36144251;36144251;36146185;36146185;36146185;36146185;36146741;36146741;36146741;36146741;36150524;36150159;36150159;36150159;36151794;36151794;36151794;36155255;36155255;36155255;36156311;36156311;36156311;36157501;36157501;36157501;36158196;36158196;36158196;36160026;36160026;36160026;36161761;36161761;36161761;36161761;36162363;36162363;36163410;36162363;36162363;36163410;36163410;361…	6260	5655	5496	6934	6216	6361	7625	6581
Mir6897	1	36144252	36144313	0	2	0	0	0	0	0	0
Neurl3	1;1;1;1;1;1;1;1	36264597;36268656;36268861;36269213;36273338;36273338;36274373;36274635	36266553;36268709;36269701;36269701;36273583;36273435;36274446;36274679	1304	1184	1230	1180	847	774	442	607
Arid5a	1;1;1;1;1;1;1;1;1;1;1;1;1;1;1;1;1;1;1;1;1;1;1;1;1;1;1;1;1;1;1;1;1;1;1;1;1;1;1;1;1;1;1;1;1;1;1;1;1;1;1;1;1;1;1;1;1;1;1;1;1;1;1;1;1;1;1;1;1	36307733;36307754;36307754;36307754;36307754;36307754;36307754;36307754;36307754;36307754;36307758;36307769;36307779;36311874;36315992;36316209;36316209;36316209;36316209;36316209;36316209;36316209;36316212;36316212;36316212;36316212;36317027;36317204;36317204;36317204;36317204;36317204;36317204;36317610;36317610;36317610;36317610;36317610;36317610;36317610;36318084;36318084;36318084;36318084;363…	36307836;36307836;36307836;36307836;36307836;36307836;36307836;36307836;36307836;36307836;36312771;36307836;36307836;36311968;36316327;36316327;36316327;36316327;36316327;36318181;36316327;36316327;36316578;36316327;36316327;36316327;36317324;36317324;36317324;36317662;36317324;36317442;36317324;36317662;36317662;36317662;36317662;36317662;36317662;36317662;36318136;36318132;36318181;36318181;363…	1797	1269	1488	1419	936	766	889	752
4930403P22Rik	1	36332708	36333420	0	2	0	0	1	0	0	0
Kansl3	1;1;1;1;1;1;1;1;1;1;1;1;1;1;1;1;1;1;1;1;1;1;1;1;1;1;1;1;1;1;1;1;1;1;1;1;1;1;1;1;1;1;1;1;1;1;1;1;1;1;1;1;1;1;1;1;1;1;1;1;1;1;1;1;1;1;1;1;1;1;1;1;1;1;1;1;1;1;1;1;1;1;1;1;1;1;1;1;1;1;1;1;1;1;1;1;1;1;1;1;1	36335730;36335730;36337573;36337573;36343251;36343251;36343251;36343251;36343673;36343673;36343673;36343673;36344070;36344070;36344070;36344070;36344916;36344916;36344916;36344916;36345385;36345385;36345385;36345385;36345838;36345838;36345838;36345838;36347217;36347217;36348525;36348525;36348525;36348525;36348818;36348818;36348818;36348818;36349402;36349402;36349402;36349402;36351633;36351633;363…	36337651;36337651;36337651;36337651;36343384;36343384;36343384;36343384;36343895;36343895;36343895;36343895;36344179;36344179;36344179;36344179;36345046;36345046;36345046;36345046;36345466;36345466;36345466;36345466;36346029;36346029;36346029;36346029;36347294;36347294;36348681;36348681;36348681;36348681;36349018;36349018;36349018;36349018;36349465;36349465;36349465;36349465;36351790;36351790;363…	2335	1552	1923	1878	2004	1850	1697	1664
Mir6898	1	36348682	36348758	0	0	0	0	0	0	0	1
Fer1l5	1;1;1;1;1;1;1;1;1;1;1;1;1;1;1;1;1;1;1;1;1;1;1;1;1;1;1;1;1;1;1;1;1;1;1;1;1;1;1;1;1;1;1;1;1;1;1;1;1;1;1;1;1;1;1;1;1;1;1;1;1;1;1;1;1;1;1;1;1;1;1;1;1;1;1;1;1;1	36372291;36373686;36374516;36375172;36376729;36377855;36378387;36379478;36380364;36382785;36385085;36385438;36385464;36386091;36386091;36387181;36387181;36388586;36388586;36388717;36388717;36388891;36388891;36390528;36390528;36392303;36392303;36401316;36401354;36402497;36402497;36403217;36403217;36403472;36403472;36404754;36404754;36406509;36406929;36407883;36408495;36408773;36409142;36409380;364…	36372375;36373738;36374607;36375280;36376783;36377964;36378515;36379540;36380414;36382815;36385200;36385558;36385558;36386143;36386143;36387249;36387249;36388629;36388629;36388799;36388799;36388985;36388985;36390656;36390656;36392480;36392480;36401478;36401478;36402597;36402597;36403394;36403394;36403627;36403627;36404829;36404882;36406672;36407043;36407985;36408670;36408943;36409274;36409457;364…	15	12	8	10	6	0	0	0
Lman2l	1;1;1;1;1;1;1;1;1;1;1;1;1;1;1;1;1;1;1;1;1;1;1;1;1;1;1;1;1;1;1;1;1;1;1;1;1;1;1;1;1;1;1;1;1;1	36419871;36422065;36423186;36423186;36423186;36424506;36424838;36424838;36424838;36424838;36424838;36428102;36428102;36428102;36428102;36428102;36428102;36428300;36428300;36428300;36428300;36428300;36428300;36428392;36429423;36438750;36438750;36438750;36438750;36438750;36439609;36439609;36439609;36439609;36439609;36439609;36443491;36443491;36443491;36443520;36443745;36444037;36445050;36445050;364…	36420035;36424503;36424503;36424503;36424503;36424957;36424957;36424957;36424957;36424957;36424957;36428216;36428216;36428216;36428216;36428216;36428216;36428366;36428461;36428461;36428461;36428461;36428461;36428461;36429455;36438832;36438832;36438832;36438832;36438832;36439726;36439726;36439726;36439726;36441872;36439668;36443609;36443609;36443609;36443609;36445257;36444142;36445271;36445271;364…	717	457	729	563	546	576	534	521
Cnnm4	1;1;1;1;1;1;1;1	36471620;36471996;36497990;36498395;36499411;36499885;36505601;36506409	36473085;36473367;36498133;36498529;36499580;36499981;36505779;36508764	161	87	124	138	121	114	91	107
Gm37909	1	36473952	36476110	2	1	2	4	2	3	1	1
Gm47280	1	36506562	36506702	0	0	0	0	0	0	0	0
Cnnm3	1;1;1;1;1;1;1;1;1;1;1;1;1;1;1;1;1;1;1;1;1;1;1;1;1	36511867;36511867;36513097;36518569;36518952;36518952;36518952;36520078;36520078;36520078;36520519;36520519;36520761;36520819;36520819;36521205;36521205;36521205;36521701;36521701;36521701;36524034;36525166;36525166;36525166	36513153;36513153;36513153;36519574;36519095;36519095;36519095;36520435;36520227;36520227;36520688;36520688;36520915;36520915;36520915;36521338;36521338;36521338;36521839;36521839;36521839;36524132;36525600;36528237;36528237	452	271	436	428	382	409	424	436
Gm38033	1;1	36527534;36528160	36527724;36528237	0	1	0	0	1	0	0	0
Ankrd23	1;1;1;1;1;1;1;1;1;1;1;1;1;1;1;1;1;1;1;1;1;1;1;1;1;1;1;1;1	36530188;36530534;36531326;36531723;36531723;36531723;36531909;36531909;36532112;36532112;36532112;36532302;36532302;36532302;36532581;36532581;36532581;36533987;36533987;36533987;36533987;36534291;36534291;36534291;36534291;36535682;36535682;36536497;36536497	36531641;36531641;36531641;36531821;36531821;36531821;36532007;36532007;36532210;36532210;36532210;36532400;36532400;36532400;36532706;36532706;36532706;36534115;36534115;36534115;36534115;36534437;36534437;36534437;36534437;36535739;36535739;36536883;36536521	20	8	20	14	6	11	17	12
Gm42417	1;1;1;1;1;1;1;1;1;1;1	36530193;36532112;36532302;36532581;36533987;36534052;36534291;36534291;36536497;36539212;36539357	36531641;36532210;36532400;36532706;36534115;36534115;36534437;36534437;36536556;36539358;36539429	0	0	0	0	0	0	0	0
Ankrd39	1;1;1;1;1;1;1;1;1;1;1;1;1;1;1;1;1;1	36537507;36538094;36539360;36539469;36541824;36541837;36541859;36541859;36541859;36542762;36542762;36542762;36542762;36545331;36546910;36546910;36547086;36547086	36539534;36539534;36539534;36539534;36542062;36542062;36542230;36542062;36542062;36542865;36542865;36542865;36542865;36547219;36547219;36547219;36547231;36547445	72	68	128	112	97	93	93	90
Sema4c	1;1;1;1;1;1;1;1;1;1;1;1;1;1;1;1;1;1;1;1;1;1;1;1;1;1;1;1;1;1;1;1;1;1;1;1;1;1;1;1;1;1;1;1;1;1;1;1;1;1;1;1;1;1;1;1;1;1;1;1;1;1;1;1;1;1;1;1;1;1;1;1;1;1;1	36548639;36548642;36548642;36548642;36550506;36550506;36550506;36550506;36550668;36550668;36550668;36550668;36551726;36551726;36551726;36551726;36551726;36551927;36551927;36551927;36551927;36552252;36552252;36552252;36552252;36552252;36552719;36552719;36552719;36552719;36552719;36552979;36552979;36552979;36552979;36553224;36553224;36553224;36553224;36553224;36553471;36553471;36553471;36553471;365…	36550368;36550368;36550368;36550368;36550576;36550576;36550576;36550576;36550828;36550828;36550828;36550828;36552149;36551838;36551838;36551838;36551838;36552149;36552149;36552149;36552149;36552396;36552396;36552396;36552396;36552396;36552894;36552894;36552894;36552894;36552894;36553130;36553130;36553130;36553130;36553340;36553340;36553340;36553340;36553340;36553567;36553567;36553567;36553567;365…	974	694	670	674	452	476	387	322
D430040D24Rik	1;1;1;1	36557701;36558359;36564306;36564814	36559667;36558405;36564368;36565613	15	11	7	8	10	13	14	14
Fam178b	1;1;1;1;1;1;1;1;1;1;1;1;1;1;1;1;1;1;1;1;1;1;1;1;1;1;1;1;1;1;1;1;1;1;1;1;1;1;1;1;1;1;1;1;1;1;1;1;1;1;1;1;1;1;1;1;1;1	36562692;36562696;36562696;36562696;36564328;36564330;36564330;36564330;36564330;36564831;36564831;36564831;36564831;36564867;36576456;36578519;36578519;36578519;36578519;36578519;36578519;36578571;36585916;36585916;36585916;36585916;36585916;36585916;36585916;36587505;36589237;36593198;36599976;36600123;36600123;36600123;36600408;36600408;36600408;36600408;36600408;36600867;36600867;36600867;366…	36563020;36563020;36563020;36563020;36564482;36564413;36564482;36564482;36564482;36564908;36564908;36564908;36564908;36564908;36576808;36578644;36578644;36578644;36578644;36578644;36578644;36578644;36585999;36586003;36586003;36586003;36586003;36586003;36586003;36587687;36589317;36593332;36600220;36600220;36600220;36600220;36600584;36600432;36600584;36600411;36600584;36600951;36600954;36600951;366…	1	0	7	2	2	0	1	1
Gm6428	1	36601802	36602146	2	0	1	4	0	1	0	1
Gm24133	1	36663965	36664039	0	0	0	0	0	0	0	0
Cox5b	1;1;1;1;1;1;1;1;1;1;1;1;1;1;1;1;1;1;1	36691449;36691484;36691610;36691628;36691642;36691644;36692211;36692211;36692211;36692211;36692258;36692431;36692451;36692451;36692451;36693197;36693197;36693197;36693197	36691689;36691689;36691689;36692284;36691689;36691689;36692507;36692284;36692284;36692284;36692284;36692550;36692550;36692550;36692550;36693385;36693386;36693681;36693386	4970	4052	6094	5720	4544	4331	5234	4466
Actr1b	1;1;1;1;1;1;1;1;1;1;1;1;1;1;1;1;1;1;1;1;1;1;1;1;1;1;1;1;1;1;1;1;1;1	36698114;36700337;36700536;36701134;36701213;36701421;36701421;36701672;36701685;36701763;36701784;36702059;36702059;36702059;36702475;36702475;36702475;36702475;36702482;36706548;36706870;36706870;36706870;36706870;36706870;36708191;36708191;36708191;36709567;36709806;36709806;36709806;36713739;36714214	36700178;36700377;36700597;36701308;36701308;36701513;36701651;36702183;36701901;36701901;36701901;36702183;36702183;36702183;36702600;36702600;36702600;36702600;36702600;36706648;36706945;36707167;36706945;36706945;36706945;36708255;36708255;36708255;36709678;36709919;36709947;36710008;36713812;36714422	3264	2484	3250	3086	2768	2627	2985	2499
4933424G06Rik	1;1;1;1;1;1;1;1;1;1;1;1;1;1;1;1;1;1;1	36710149;36714538;36714546;36718822;36718822;36723365;36723365;36725215;36725215;36733848;36733848;36742278;36744355;36744511;36744511;36746362;36746362;36757790;36757790	36710491;36714697;36714938;36718884;36718884;36723451;36723451;36725298;36725298;36733881;36733949;36742376;36744394;36744661;36744661;36746571;36746571;36757826;36757953	0	1	1	1	1	0	0	0
Gm33533	1;1	36739048;36744454	36740341;36744792	0	0	0	0	0	0	0	0
Zap70	1;1;1;1;1;1;1;1;1;1;1;1;1;1;1;1;1;1;1;1;1;1;1	36761798;36766934;36770802;36770802;36770992;36771789;36771789;36778153;36778380;36778547;36778751;36778984;36779117;36779685;36779685;36780837;36780837;36781119;36781119;36781346;36781346;36782461;36782461	36761942;36767121;36771067;36771212;36771212;36772375;36771949;36778291;36778464;36778590;36778802;36779312;36779312;36779891;36779891;36781029;36781029;36781259;36781259;36781458;36781458;36782815;36782818	277	187	408	220	191	207	262	140
Gm18828	1;1	36764863;36765018	36765172;36765874	0	0	0	0	0	0	0	0
Tmem131	1;1;1;1;1;1;1;1;1;1;1;1;1;1;1;1;1;1;1;1;1;1;1;1;1;1;1;1;1;1;1;1;1;1;1;1;1;1;1;1;1;1;1;1;1;1;1;1;1;1;1;1;1;1;1;1;1;1;1;1;1;1;1;1;1;1;1;1;1;1;1;1;1;1;1;1;1;1;1;1;1;1;1;1;1;1;1;1;1;1;1;1;1;1;1;1;1;1;1;1;1;1;1;1;1;1;1;1;1;1;1;1;1;1;1;1	36792191;36792194;36794044;36794044;36794804;36794804;36795101;36795101;36795295;36795295;36796162;36796162;36798942;36798942;36799279;36799279;36800953;36801825;36801825;36804468;36804468;36804468;36807884;36807884;36807884;36808539;36808827;36808827;36810281;36810281;36810281;36810281;36811408;36811408;36811408;36812161;36812161;36812161;36812557;36812557;36812557;36814142;36815455;36815455;368…	36793205;36793205;36794198;36794198;36794901;36794901;36795197;36795197;36795416;36795416;36796324;36796324;36799091;36799091;36799403;36799403;36801952;36801952;36801952;36804646;36804646;36804646;36808985;36808476;36808476;36808985;36808985;36808985;36810536;36810466;36810466;36810466;36811594;36811594;36811594;36812303;36812303;36812303;36812708;36812708;36812708;36814417;36815521;36815996;368…	1556	911	1253	1145	1476	1884	1797	2045
Gm37506	1	36871903	36872045	0	0	0	0	0	0	0	0
Gm38115	1;1	36913601;36914187	36913660;36916539	0	3	0	3	0	0	0	1
F830112A20Rik	1	36922797	36926348	0	1	4	2	1	3	1	2
Rpl12-ps1	1	36957930	36958427	0	0	0	0	0	0	0	0
n-R5s210	1	37005439	37005557	0	0	0	0	0	0	0	0
Vwa3b	1;1;1;1;1;1;1;1;1;1;1;1;1;1;1;1;1;1;1;1;1;1;1;1;1;1;1;1;1;1;1;1;1;1;1;1;1;1;1;1;1;1;1;1;1;1;1;1;1;1;1;1;1;1;1;1;1;1;1;1;1;1;1;1;1;1;1;1;1;1;1;1;1;1;1;1;1;1;1;1;1;1;1;1;1;1;1;1;1;1;1;1;1;1;1;1;1;1;1;1;1;1;1;1;1;1;1;1;1;1;1;1;1;1;1;1;1;1;1;1;1;1;1;1;1;1;1;1;1;1;1;1;1;1;1;1	37026596;37029304;37029316;37029333;37029333;37029384;37035637;37035637;37035637;37035637;37035708;37035708;37035708;37042295;37042295;37042295;37042295;37042295;37042295;37042295;37044958;37044958;37044958;37044958;37044958;37044958;37044958;37051717;37051717;37051717;37051717;37051717;37051717;37051717;37060330;37060330;37060330;37060330;37060330;37060330;37060330;37063434;37063434;37063434;370…	37026645;37029428;37029428;37029428;37029428;37029428;37035868;37035868;37035868;37035868;37035868;37035868;37035868;37042389;37042389;37042389;37042389;37042389;37042389;37042389;37045208;37045208;37045208;37045208;37045208;37045208;37045208;37051879;37051879;37051879;37051879;37051879;37051879;37051879;37060499;37060499;37060499;37060499;37060499;37060499;37060499;37063549;37063549;37063549;370…	6	11	7	5	11	9	3	7
Gm37020	1	37132273	37133264	0	0	0	0	0	0	0	0
Cnga3	1;1;1;1;1;1;1;1;1;1;1;1;1;1;1;1;1;1;1;1;1;1;1;1	37214434;37218242;37218379;37218379;37219205;37219428;37232209;37232209;37232209;37232209;37241827;37241827;37244833;37244833;37244833;37253957;37253957;37253957;37257993;37257993;37257993;37260697;37260697;37260697	37214522;37218441;37218441;37218441;37219538;37219538;37232345;37232345;37232345;37232345;37241940;37241940;37245012;37245012;37245012;37254064;37254064;37254064;37258099;37258099;37258099;37263384;37262184;37262184	0	0	0	0	0	0	0	0
1700074A21Rik	1	37299352	37299697	0	0	0	0	0	0	0	0
Inpp4a	1;1;1;1;1;1;1;1;1;1;1;1;1;1;1;1;1;1;1;1;1;1;1;1;1;1;1;1;1;1;1;1;1;1;1;1;1;1;1;1;1;1;1;1;1;1;1;1;1;1;1;1;1;1;1;1;1;1;1;1;1;1;1;1;1;1;1;1;1;1;1;1;1;1;1;1;1;1;1;1;1;1;1;1;1;1;1;1;1;1;1;1;1;1;1;1;1;1;1;1;1;1;1;1;1;1;1;1;1;1;1;1;1;1;1;1;1;1;1;1;1;1;1;1;1;1;1;1;1;1;1;1;1;1;1;1;1;1;1;1;1;1;1;1;1;1;1;1;1;1;1;1;1;1;1;1;1;1;1;1;1;1;1;1;1;1;1;1;1;1;1;1;1;1;1;1;1;1;1;1;1;1;1;1;1;1;1;1;1;1;1;1;1;1;1;1;1;1;1;1…	37299865;37299891;37299893;37299915;37300308;37300308;37348398;37357343;37357343;37357343;37357343;37357397;37357397;37357815;37357815;37357815;37357815;37357815;37357815;37357919;37358508;37358508;37358508;37358508;37358508;37358508;37358508;37364110;37364110;37364110;37364110;37364110;37364110;37364110;37366163;37366163;37366163;37366163;37366163;37366163;37366539;37366539;37366539;37366539;373…	37300118;37300118;37302766;37300118;37300426;37300426;37348512;37357404;37357404;37357404;37357404;37357404;37357404;37358024;37358024;37358024;37358024;37358024;37358024;37358024;37358552;37358552;37358552;37358552;37358552;37358552;37358552;37364228;37364189;37364228;37364228;37364228;37364228;37364228;37366279;37366279;37366279;37366279;37366279;37366279;37366618;37366618;37366618;37366618;373…	1515	917	1794	1751	863	1017	804	1075
4930439A04Rik	1;1;1;1;1	37329667;37333539;37333645;37334064;37334064	37330122;37333834;37333834;37334172;37334156	0	3	1	0	1	0	0	0
Gm37135	1	37330971	37331504	0	0	0	0	0	0	0	0
Coa5	1;1;1;1	37417084;37428342;37428512;37429869	37420627;37428425;37430000;37430103	2764	2094	2607	2367	2594	2685	2829	2370
Unc50	1;1;1;1;1;1;1;1;1;1;1;1;1;1;1;1;1;1;1;1;1;1;1;1;1;1;1;1;1;1;1;1;1	37430139;37430170;37430177;37430186;37430202;37430208;37431293;37431293;37431293;37431293;37431297;37431297;37431344;37432551;37432551;37432551;37432551;37432551;37432551;37437162;37437162;37437162;37437162;37437162;37437162;37437377;37437377;37437377;37437377;37437377;37438682;37438682;37438682	37430282;37430493;37430337;37430493;37430427;37430282;37431576;37431576;37431576;37431576;37431554;37431576;37431576;37432671;37432671;37432671;37432671;37432671;37432671;37437301;37437270;37437301;37437301;37437301;37437301;37437612;37437478;37437478;37437478;37437478;37438987;37439124;37438984	1586	1263	1543	1713	1357	1085	1180	857
Mgat4a	1;1;1;1;1;1;1;1;1;1;1;1;1;1;1;1;1;1;1;1;1;1;1;1;1;1;1;1;1;1;1;1;1;1;1;1;1;1;1;1;1;1;1;1;1;1;1;1;1;1;1;1;1;1;1;1;1;1;1;1;1;1;1;1;1;1;1;1;1;1;1	37439340;37439340;37443716;37444320;37444807;37444807;37444807;37444807;37449096;37449096;37449096;37449096;37450329;37450329;37450329;37450329;37452231;37452231;37452231;37452231;37452522;37452522;37452522;37452522;37454744;37454744;37454744;37454744;37456590;37456590;37456590;37456590;37462892;37462892;37462892;37462892;37462913;37462916;37464421;37464421;37464421;37464421;37464421;37464421;374…	37444685;37444685;37444685;37444685;37444919;37444919;37444919;37444919;37449162;37449162;37449162;37449162;37450407;37450407;37450407;37450407;37452424;37452424;37452424;37452424;37452629;37452629;37452629;37452629;37454874;37454874;37454874;37454874;37456704;37456704;37456704;37456704;37462967;37462967;37462967;37462967;37462967;37462967;37464534;37464534;37464534;37464534;37464534;37464534;374…	97	85	62	100	86	79	55	42
4930594C11Rik	1	37485851	37488605	0	0	2	0	0	1	0	0
Gm43213	1	37487193	37488982	0	0	0	0	0	0	0	0
2010300C02Rik	1;1;1;1;1;1;1;1;1;1;1;1;1;1;1;1;1;1	37611677;37611677;37613337;37613337;37614481;37614481;37623761;37623761;37628217;37631321;37631816;37637861;37637986;37644561;37644561;37676342;37719570;37719570	37612396;37612399;37613481;37613481;37614668;37614668;37626068;37625242;37628426;37631482;37631951;37638029;37638029;37644640;37644640;37676779;37719795;37720085	4	3	2	7	7	3	5	7
4930556I23Rik	1;1	37614259;37614899	37614344;37615372	0	0	0	0	0	0	0	1
4930470B04Rik	1	37660722	37662647	0	0	0	0	0	0	0	0
Gm19863	1	37694447	37696664	0	0	0	0	0	0	0	0
Tsga10	1;1;1;1;1;1;1;1;1;1;1;1;1;1;1;1;1;1;1;1;1;1;1;1;1;1;1;1;1;1;1;1;1;1;1;1;1;1;1;1;1;1;1;1;1;1;1;1;1;1;1;1;1;1;1;1;1;1;1;1;1;1;1;1;1;1;1;1;1;1;1;1;1;1;1;1;1;1;1;1;1;1;1;1;1;1;1;1;1;1;1;1;1;1;1;1;1;1;1;1;1;1;1;1;1;1;1;1;1;1;1	37754776;37760823;37760823;37760823;37760949;37761430;37761430;37761430;37761430;37763307;37763307;37763307;37763307;37783817;37783817;37783817;37801463;37801720;37801720;37801720;37801720;37804629;37804629;37804629;37804629;37804629;37806937;37806937;37806937;37806937;37806937;37810972;37810972;37810972;37810972;37815532;37815532;37815532;37819525;37819525;37819525;37819525;37832403;37833435;378…	37755521;37761095;37761095;37761095;37761095;37761534;37761534;37761534;37761534;37763509;37763509;37763509;37763509;37784026;37784026;37784026;37801905;37801905;37801905;37801905;37801905;37804739;37804739;37804739;37804739;37804739;37807105;37807105;37807105;37807105;37807105;37811027;37811027;37811027;37811027;37815686;37815686;37815686;37819640;37819640;37819640;37819640;37835335;37835335;378…	46	39	61	78	86	67	54	82
Gm26805	1;1	37865299;37868508	37865506;37871388	0	1	1	0	1	0	1	2
Lipt1	1;1;1;1;1;1;1;1	37871738;37872206;37872374;37872562;37874864;37874864;37874864;37874864	37872031;37872325;37872588;37872645;37875460;37876228;37875554;37875343	125	112	161	148	182	157	155	224
Mitd1	1;1;1;1;1;1;1;1;1;1;1;1;1;1;1;1;1;1;1;1;1;1;1;1	37874801;37878888;37878890;37878988;37879265;37879560;37879560;37879560;37879621;37880933;37880933;37880933;37881699;37881699;37881699;37881929;37882562;37882562;37885215;37885215;37885215;37890160;37890160;37890160	37875125;37879363;37879060;37879363;37879363;37879620;37879620;37879620;37880118;37881048;37881048;37881048;37881868;37881785;37881785;37882698;37882698;37882698;37885316;37885316;37885316;37890276;37890411;37890407	1632	1638	1822	1764	1615	1524	1246	1304
Mrpl30	1;1;1;1;1;1;1;1;1;1;1;1;1;1;1;1;1;1;1;1;1;1;1;1;1;1;1	37890477;37890532;37890533;37890543;37892933;37892943;37892943;37892943;37893935;37893939;37893939;37893939;37893939;37895330;37895330;37895330;37895330;37897256;37897688;37897688;37897688;37897688;37898061;37898061;37898061;37898061;37898061	37890584;37890584;37890584;37892172;37893023;37893246;37893023;37893023;37894015;37894015;37893984;37894015;37894015;37895410;37895410;37895410;37895410;37897834;37897834;37897834;37897834;37897834;37898338;37898125;37898165;37898364;37898535	2944	2590	3564	3476	2900	2693	2648	2263
Lyg2	1;1;1;1;1;1	37905923;37908869;37909896;37911059;37915720;37916236	37907675;37909007;37910092;37911202;37915792;37916493	0	0	0	0	0	0	1	0
Gm15457	1;1;1;1;1;1	37933596;37935532;37948663;37949715;37953424;37953873	37933770;37935695;37948840;37952840;37953506;37954136	0	0	0	0	0	0	0	0
Lyg1	1;1;1;1;1;1;1;1;1;1;1;1;1;1;1	37946736;37946736;37946738;37947177;37947177;37947177;37948915;37949796;37949796;37950654;37950657;37952740;37952740;37957735;37957735	37947003;37947003;37947003;37947309;37947309;37947309;37948999;37949989;37949986;37950761;37950761;37952814;37952814;37957759;37957759	0	0	0	0	0	0	0	0
Gm23409	1	37973967	37974203	0	0	0	0	0	0	0	0
Txndc9	1;1;1;1;1;1;1;1;1;1;1;1;1;1;1;1;1;1;1;1;1;1;1;1;1;1;1;1;1;1;1	37985189;37987394;37987394;37987396;37987640;37987643;37990203;37990203;37990203;37990203;37990258;37993992;37993992;37993992;37993992;37993992;37993992;37993992;37995633;37995633;37995633;37995633;37995633;37995633;37995915;37996489;37996893;37997109;37997109;37997164;37997164	37987779;37987779;37990457;37987779;37987779;37987779;37990457;37990457;37990457;37990457;37990457;37994110;37994110;37994110;37995841;37994110;37994110;37994110;37995841;37995841;37995845;37995841;37995841;37995841;37997262;37996658;37997616;37997224;37997315;37997893;37997243	1764	1554	2146	2257	2081	1950	2178	2086
Eif5b	1;1;1;1;1;1;1;1;1;1;1;1;1;1;1;1;1;1;1;1;1;1;1;1;1;1;1;1;1;1;1;1;1;1;1;1;1;1;1;1;1;1;1;1;1;1;1;1;1;1;1;1;1;1;1;1;1;1;1	37998010;37998129;38017806;38017806;38018025;38018025;38018865;38018865;38021594;38021594;38022164;38022164;38032277;38032277;38033068;38033068;38034029;38035993;38035993;38037203;38037203;38037547;38037547;38040673;38040673;38041697;38041697;38041791;38042866;38044634;38044704;38044704;38044704;38044704;38045324;38045324;38045324;38045324;38045324;38045648;38045648;38045648;38045648;38046612;380…	37998324;37998324;38017931;38017931;38018109;38018109;38019534;38019534;38021811;38021811;38022314;38022314;38032375;38032375;38034103;38033157;38034103;38036273;38036273;38037310;38037310;38037657;38037657;38040740;38040740;38041838;38041838;38042020;38042901;38044835;38044835;38044835;38044835;38044835;38045506;38045440;38045506;38045506;38045506;38045809;38045809;38045809;38045809;38046676;380…	3775	3610	4994	5200	4713	4699	6065	5880
Rev1	1;1;1;1;1;1;1;1;1;1;1;1;1;1;1;1;1;1;1;1;1;1;1;1;1;1;1;1;1;1;1;1;1;1;1;1;1;1;1;1;1;1;1;1;1;1;1;1;1;1;1;1;1;1;1;1;1;1;1;1;1;1;1;1;1;1;1;1;1;1;1;1;1;1;1;1	38052786;38052796;38053300;38053616;38053616;38053840;38053840;38053840;38054084;38054084;38054745;38054745;38055291;38055291;38056264;38056264;38056522;38056717;38056717;38057674;38057674;38057674;38059122;38059122;38063115;38063115;38067500;38067500;38067614;38071343;38071343;38071343;38071383;38074315;38074315;38074315;38074315;38074649;38074899;38079078;38079290;38079290;38079290;38079290;380…	38053198;38053198;38053718;38053718;38053718;38054250;38053996;38053996;38054295;38054295;38054865;38054865;38055524;38055524;38056466;38056466;38056882;38056882;38056882;38057705;38057776;38057776;38059294;38059294;38063335;38063335;38067619;38067619;38067619;38071497;38071497;38071497;38071497;38074443;38074443;38075023;38074443;38075023;38075023;38079398;38079398;38079395;38079398;38079398;380…	631	432	658	651	481	515	537	429
Gm37062	1;1	38076295;38077183	38076872;38077305	2	4	2	6	3	0	0	0
Gm5099	1;1;1;1;1;1	38132083;38144023;38145199;38157456;38159215;38159752	38132170;38144194;38145336;38158717;38159261;38159892	0	0	0	0	0	0	0	0
Aff3	1;1;1;1;1;1;1;1;1;1;1;1;1;1;1;1;1;1;1;1;1;1;1;1;1;1;1;1;1;1;1;1;1;1;1;1;1;1;1;1;1;1;1;1;1;1;1;1;1;1;1;1;1;1;1;1;1;1;1;1;1;1;1;1;1;1;1;1;1;1;1;1;1;1;1;1;1;1;1;1;1;1;1;1;1;1;1	38177326;38177326;38177327;38181260;38181260;38181260;38181262;38181615;38181615;38181615;38181615;38185325;38185325;38185325;38185325;38186936;38186936;38186936;38186936;38191171;38191171;38191171;38191171;38193566;38193566;38193566;38193566;38197322;38203811;38203811;38203811;38204890;38204890;38204890;38207906;38207906;38207906;38209553;38209553;38209553;38218263;38218263;38218263;38252641;382…	38179570;38179570;38179570;38181483;38181483;38181483;38181483;38181664;38181664;38181664;38181664;38185418;38185418;38185418;38185418;38187007;38187007;38187007;38187007;38191307;38191307;38191307;38191307;38193629;38193629;38193629;38193629;38197443;38203938;38203938;38203938;38205091;38205091;38205091;38208030;38208030;38208030;38210647;38210647;38210647;38218455;38218455;38218455;38252678;382…	1	4	2	2	4	4	3	9
Gm16150	1;1;1;1;1;1;1;1	38235420;38239121;38239700;38239797;38245577;38245577;38246069;38246449	38235504;38239274;38239967;38239967;38245603;38245709;38246122;38246666	0	0	0	0	0	0	0	0
Gm16151	1;1;1	38307902;38308270;38311612	38308009;38308481;38311930	0	0	1	1	1	0	0	0
Gm16152	1;1;1;1;1;1;1;1	38384949;38388829;38389310;38389310;38389565;38389565;38390824;38393549	38385161;38388928;38389401;38389401;38390244;38389680;38391165;38393974	0	0	0	0	0	0	0	0
Gm34727	1	38487519	38488047	0	0	0	0	0	0	0	0
Gm38135	1	38722620	38723121	0	0	0	0	0	0	0	0
2610300A13Rik	1	38767184	38767686	0	0	0	0	0	0	0	0
Lonrf2	1;1;1;1;1;1;1;1;1;1;1;1;1;1;1;1;1;1;1;1;1;1;1;1	38793645;38794509;38800651;38800651;38804239;38804239;38807041;38807041;38807836;38807836;38811712;38811712;38812544;38812544;38813213;38813213;38815965;38815965;38818062;38818062;38821147;38821147;38835197;38835771	38798223;38798223;38800800;38800800;38804401;38804401;38807199;38807199;38807957;38807957;38811826;38811826;38812640;38812640;38813420;38813420;38816120;38816120;38818184;38818184;38821215;38821265;38836374;38836711	0	0	1	0	0	0	0	0
Chst10	1;1;1;1;1;1;1;1;1;1;1;1;1;1;1;1;1;1;1;1;1;1;1;1;1;1;1;1;1;1;1;1;1;1;1;1;1;1;1;1	38863867;38863867;38863875;38863877;38864423;38865612;38867981;38867981;38867981;38870143;38871601;38871601;38871601;38871601;38873949;38873949;38873949;38873949;38873949;38882489;38884350;38884350;38884350;38884350;38884350;38890632;38890633;38894564;38895937;38895937;38895937;38895937;38895937;38897890;38897890;38897890;38897890;38897890;38897890;38897890	38868086;38866035;38863951;38866035;38864741;38866035;38868086;38868086;38868086;38871835;38871835;38871760;38871835;38871835;38874040;38874040;38874040;38874040;38874040;38882618;38884481;38884481;38884481;38884481;38884481;38896056;38894671;38894671;38896056;38896056;38896056;38896056;38896056;38898010;38897986;38898134;38898153;38898161;38898089;38898010	3	0	7	5	3	6	2	0
Gm37707	1;1	38884754;38887893	38884898;38888072	0	0	0	0	0	0	0	0
Gm6621	1	38907945	38908716	0	0	0	0	0	0	0	0
Nms	1;1;1;1;1;1;1;1;1;1;1;1;1;1;1;1;1;1	38939149;38939203;38941511;38941511;38941867;38941867;38943938;38944056;38944056;38946056;38946056;38946955;38946955;38947560;38947560;38948629;38948629;38949883	38939361;38939361;38941566;38941566;38941917;38941917;38943961;38944109;38944109;38946139;38946139;38946990;38946990;38947601;38947601;38948643;38948675;38950276	0	0	0	0	0	0	0	0
Pdcl3	1;1;1;1;1;1;1;1;1;1;1;1;1;1;1;1;1	38985608;38987841;38987865;38991246;38991246;38991246;38994915;38994915;38994915;38995160;38995245;38995245;38995735;38995735;38995735;38996141;38996141	38987849;38988037;38988069;38991375;38991375;38991375;38994917;38995005;38995005;38995388;38995388;38995388;38995943;38995807;38995943;38996646;38997238	731	623	898	928	710	767	714	658
Gm37309	1	38992678	38994316	19	23	35	25	22	27	17	22
Gm37821	1;1	39048648;39056243	39049095;39057637	0	0	0	0	0	0	0	0
Gm37091	1	39081252	39083338	0	0	0	0	0	0	0	0
Mir6349	1	39186896	39186992	0	0	0	0	0	0	0	0
Npas2	1;1;1;1;1;1;1;1;1;1;1;1;1;1;1;1;1;1;1;1;1;1;1;1;1;1	39193731;39194212;39263319;39263319;39287468;39287468;39292687;39300644;39311841;39312955;39324440;39325296;39326088;39328307;39330937;39333810;39334703;39335995;39338053;39341555;39345269;39345269;39347491;39348432;39359649;39361855	39194009;39194742;39263375;39263375;39287616;39287615;39292778;39300733;39311961;39313068;39324558;39325378;39326194;39328454;39331021;39333951;39334812;39336096;39338199;39341830;39345466;39345466;39347681;39348524;39359823;39363236	462	257	396	277	259	332	334	452
Gm20428	1	39276283	39276565	0	0	0	0	0	0	0	0
Gm3617	1	39314899	39315453	1	0	0	0	0	1	0	0
Rpl31	1;1;1;1;1;1;1;1;1;1;1;1;1;1;1;1;1;1;1;1;1;1;1;1;1	39367842;39367878;39367929;39367929;39368149;39368149;39368149;39368149;39369850;39370014;39370014;39370014;39370014;39370014;39370954;39370954;39370954;39370954;39370954;39371009;39371302;39371302;39371302;39371302;39371302	39367934;39367934;39368255;39368006;39368255;39368255;39368255;39368255;39370139;39370139;39370139;39370139;39370139;39370139;39371066;39371066;39371366;39371066;39371066;39371066;39371366;39371366;39371365;39371364;39371911	4302	4453	5489	5270	4358	4324	5007	3972
Tbc1d8	1;1;1;1;1;1;1;1;1;1;1;1;1;1;1;1;1;1;1;1;1;1;1;1;1;1;1;1;1;1;1;1;1;1;1;1;1;1;1;1;1;1;1;1;1;1;1;1;1;1;1;1;1;1;1;1;1;1;1;1;1;1	39371492;39371867;39372251;39372296;39373316;39373727;39373727;39374082;39374082;39374082;39376424;39376424;39376424;39376878;39376878;39376878;39379455;39379455;39379455;39379995;39379995;39379995;39380228;39380228;39380228;39381277;39381277;39381277;39385121;39385121;39385121;39385998;39385998;39385998;39389308;39389308;39389308;39391117;39391117;39391117;39391198;39392057;39392057;39392057;393…	39372786;39372137;39372433;39372786;39373824;39373824;39373824;39374171;39374171;39374171;39376489;39376489;39376489;39377118;39377118;39377118;39379523;39379523;39379523;39380093;39380093;39380093;39380357;39380357;39380357;39381562;39381562;39381562;39385238;39385238;39385238;39386212;39386212;39386212;39389458;39389458;39389458;39391287;39391287;39391287;39391287;39392631;39392254;39392254;393…	1994	1152	1660	1302	1672	2159	1083	1098
Gm37265	1	39419048	39419932	1	0	1	0	0	0	0	1
Gm24826	1;1	39519533;39519533	39519747;39519748	1	0	0	0	0	0	0	0
Cnot11	1;1;1;1;1;1;1;1;1;1;1;1;1;1;1;1;1;1;1;1;1;1;1;1;1	39534992;39535554;39535802;39537416;39537416;39538245;39538271;39538271;39539873;39539873;39539873;39540034;39542400;39542400;39542400;39542400;39544892;39544892;39544892;39544892;39545069;39545069;39545069;39545069;39545193	39535047;39536337;39536337;39537580;39537580;39538423;39538423;39538423;39540075;39540075;39540075;39540075;39542602;39542602;39542602;39542602;39544988;39544988;39544988;39544988;39545152;39546483;39546873;39546889;39545401	1166	864	1251	1179	1211	1189	1311	1255
Gm15832	1;1;1	39547570;39548926;39550454	39547661;39549116;39552002	406	318	460	368	230	256	257	148
Snord89	1	39548745	39548854	42	28	32	21	18	17	17	16
Rnf149	1;1;1;1;1;1;1;1;1;1;1;1;1;1;1;1;1	39551296;39552469;39555478;39555478;39555605;39558315;39558315;39560693;39560693;39564048;39564048;39565082;39565082;39565093;39576827;39577155;39577332	39552515;39552515;39555670;39555670;39555670;39558757;39558411;39560775;39560775;39564116;39564116;39565332;39565332;39565332;39577405;39577303;39577356	3392	2729	3382	3596	3027	2802	2188	2063
Gm23722	1	39573746	39573875	6	5	1	7	2	5	7	4
Gm5100	1	39597417	39598005	5	3	4	1	1	0	0	2
Creg2	1;1;1;1	39618406;39624870;39647776;39650506	39623243;39624983;39647945;39651474	5	5	0	2	1	3	1	4
D930019O06Rik	1;1	39650176;39654977	39651424;39657390	0	0	0	0	0	0	1	0
Rfx8	1;1;1;1;1;1;1;1;1;1;1;1;1;1;1;1;1;1;1;1;1;1	39665301;39670270;39672186;39678657;39680842;39680932;39682909;39682909;39683600;39683600;39685495;39685495;39688573;39688573;39690091;39690091;39691741;39695898;39710158;39711378;39718418;39720878	39665657;39670583;39672300;39678751;39680998;39680998;39682967;39682967;39683750;39683750;39685608;39685608;39688650;39688650;39690201;39690201;39691871;39695961;39710244;39711439;39718541;39720997	1	0	0	0	0	4	0	0
Gm3646	1;1	39804148;39805173	39804339;39805332	0	0	0	0	1	0	0	0
1700066B17Rik	1;1;1;1;1;1;1;1;1;1;1;1	39839175;39840641;39842423;39842428;39844018;39845228;39845228;39845228;39845665;39845665;39847309;39847309	39839604;39840738;39842556;39842556;39844103;39845339;39845339;39845339;39845846;39845699;39847334;39847330	0	0	0	0	0	0	0	0
Map4k4	1;1;1;1;1;1;1;1;1;1;1;1;1;1;1;1;1;1;1;1;1;1;1;1;1;1;1;1;1;1;1;1;1;1;1;1;1;1;1;1;1;1;1;1;1;1;1;1;1;1;1;1;1;1;1;1;1;1;1;1;1;1;1;1;1;1;1;1;1;1;1;1;1;1;1;1;1;1;1;1;1;1;1;1;1;1;1;1;1;1;1;1;1;1;1;1;1;1;1;1;1;1;1;1;1;1;1;1;1;1;1;1;1;1;1;1;1;1;1;1;1;1;1;1;1;1;1;1;1;1;1;1;1;1;1;1;1;1;1;1;1;1;1;1;1;1;1;1;1;1;1;1;1;1;1;1;1;1;1;1;1;1;1;1;1;1;1;1;1;1;1;1;1;1;1;1;1;1;1;1;1;1;1;1;1;1;1;1;1;1;1;1;1;1;1;1;1;1;1;1…	39900913;39900913;39901170;39901170;39901179;39901179;39901180;39901224;39901230;39901509;39901509;39901509;39901509;39901509;39901509;39901509;39901509;39901509;39962178;39962178;39962178;39962178;39962178;39962178;39962178;39962178;39964155;39964850;39973927;39973927;39973927;39973927;39973927;39973927;39973927;39973927;39973927;39973927;39976707;39976707;39976707;39976707;39976707;39976707;399…	39901286;39901286;39901286;39901286;39901286;39901286;39901286;39901286;39901286;39901574;39901574;39901574;39901574;39901574;39902456;39901574;39901574;39901574;39962234;39962234;39962234;39962234;39962234;39962234;39962234;39962234;39964204;39964901;39974052;39974052;39974052;39974052;39974052;39974052;39974052;39974052;39974052;39974052;39976746;39976817;39976817;39976817;39976817;39976817;399…	1785	1261	1455	1482	1215	1339	934	1206
4930456G14Rik	1	40049039	40050368	0	0	0	0	0	0	0	0
Il1r2	1;1;1;1;1;1;1;1;1;1;1;1;1;1;1;1;1;1;1;1;1;1;1	40074079;40084698;40084792;40085985;40102389;40102389;40102389;40102389;40105264;40105264;40111955;40111955;40111955;40115024;40115024;40117955;40117955;40120909;40120909;40123122;40123122;40125041;40125041	40074248;40084819;40084819;40086302;40102436;40102537;40102537;40102537;40105522;40105522;40112135;40112135;40112136;40115198;40115198;40118017;40118017;40121044;40121044;40123264;40123264;40125219;40125231	512	385	507	676	267	269	166	178
Gm16894	1;1;1;1	40076228;40084967;40085144;40085613	40076638;40085014;40085287;40085851	1	1	0	0	1	0	0	0
Gm37347	1	40088511	40091581	16	8	7	8	7	2	0	5
Il1r1	1;1;1;1;1;1;1;1;1;1;1;1;1;1;1;1;1;1;1;1;1;1;1;1;1;1	40225080;40266586;40266657;40267377;40276098;40277122;40282233;40282233;40293120;40293120;40293458;40293458;40294758;40294758;40297909;40297909;40300760;40300760;40302278;40302278;40310286;40310286;40312347;40312347;40312975;40312975	40225306;40266881;40266881;40267487;40276177;40277178;40282296;40282296;40293357;40293357;40293647;40293647;40294926;40294926;40297974;40297974;40300877;40300877;40302429;40302429;40310429;40310429;40312514;40312514;40316201;40317257	24656	22151	20911	24789	21074	20572	23768	21983
Gm38070	1	40238020	40244499	173	82	99	102	69	90	97	57
Il1rl2	1;1;1;1;1;1;1;1;1;1;1;1;1;1;1;1;1;1;1;1;1;1;1;1;1;1;1;1	40324610;40324627;40324690;40325611;40326489;40326489;40326489;40327372;40327372;40327372;40328971;40328971;40328971;40328971;40343028;40343028;40345806;40345806;40350936;40350936;40351762;40351762;40356819;40356819;40363192;40363192;40365027;40365027	40327606;40324819;40324749;40325797;40326558;40326558;40326558;40327606;40327606;40327606;40329171;40329169;40329169;40329441;40343190;40343190;40345877;40345877;40351065;40351065;40351898;40351898;40356962;40356962;40363353;40363353;40367562;40365471	16	19	16	16	23	23	24	27
Gm17970	1	40353852	40354536	0	0	4	0	0	2	0	1
Il1rl1	1;1;1;1;1;1;1;1;1;1;1;1;1;1;1;1;1;1;1;1;1;1;1;1;1;1;1;1;1;1;1;1;1;1;1;1;1;1;1;1	40429570;40436589;40439627;40439776;40440628;40440628;40440628;40440628;40440628;40441292;40441292;40441292;40441292;40441292;40442306;40442306;40442306;40442306;40442599;40442599;40442599;40442599;40444334;40444334;40444334;40444334;40446087;40446087;40446087;40446087;40446530;40446530;40446530;40446530;40450075;40450075;40451693;40451693;40461766;40461766	40429630;40436646;40439856;40439856;40440828;40440828;40440828;40440828;40440828;40441502;40441502;40441502;40441407;40441502;40442480;40442480;40442480;40442480;40442761;40442761;40442761;40442761;40444402;40444402;40444402;40444402;40446228;40446228;40446228;40446228;40446675;40448148;40446675;40446723;40450221;40450221;40451860;40451860;40465396;40465415	3	3	0	4	2	4	0	4
Il18r1	1;1;1;1;1;1;1;1;1;1;1;1;1;1;1;1;1;1;1;1;1;1;1;1;1;1;1;1;1;1;1;1;1;1;1;1;1;1;1;1;1;1;1;1;1;1;1;1;1;1;1;1;1;1;1;1;1;1;1;1;1;1;1	40465552;40465676;40465970;40466006;40466006;40466006;40466161;40466161;40471729;40471729;40471729;40471729;40471729;40471729;40474694;40474694;40474694;40474694;40474694;40474694;40478385;40478385;40478385;40478385;40478385;40478385;40480922;40480922;40480922;40480922;40480922;40480922;40484281;40484281;40484281;40484281;40484281;40484281;40486975;40486975;40486975;40486975;40486975;40486975;404…	40465781;40465810;40466269;40466357;40466357;40466357;40466269;40466357;40471814;40471814;40471814;40471814;40471814;40471814;40474940;40474940;40474940;40474940;40474940;40474940;40478550;40478550;40478550;40478550;40478550;40478550;40481066;40481066;40481066;40481066;40481066;40481066;40484343;40484343;40484343;40484343;40484343;40484343;40487098;40487098;40487098;40487098;40487098;40487098;404…	22	18	25	30	19	31	18	21
Il18rap	1;1;1;1;1;1;1;1;1;1;1;1;1;1;1;1;1;1;1;1;1;1;1;1;1;1;1;1;1;1;1	40515362;40515405;40515448;40515700;40515700;40515700;40516397;40516397;40516397;40524216;40524216;40524216;40524794;40524794;40524794;40525204;40525204;40525204;40531476;40531476;40537058;40537058;40539224;40539224;40541692;40541887;40542990;40542990;40547767;40547767;40548625	40515476;40515476;40515476;40515775;40515775;40515775;40516535;40516535;40516535;40524382;40524382;40524382;40525115;40525115;40525115;40526917;40525387;40525387;40531626;40531626;40537123;40537123;40539485;40539347;40542038;40542038;40543127;40543127;40547903;40547940;40551705	106	116	131	164	94	108	57	86
Gm35801	1;1;1;1;1	40572188;40572208;40574526;40580456;40580456	40572333;40572333;40574651;40580662;40580648	0	0	0	0	0	0	0	0
Slc9a4	1;1;1;1;1;1;1;1;1;1;1;1;1;1;1;1;1;1;1	40580081;40580204;40583859;40583859;40585126;40600602;40600770;40600770;40602853;40602853;40607009;40607749;40610317;40612123;40619040;40623393;40624214;40628968;40629237	40580771;40580771;40584322;40584322;40585425;40600632;40601029;40601029;40602903;40603070;40607211;40607835;40610387;40612284;40619136;40623524;40624301;40630416;40630725	0	0	1	2	0	0	0	1
Gm37435	1	40582895	40586841	0	0	0	0	0	0	0	0
Slc9a2	1;1;1;1;1;1;1;1;1;1;1;1;1;1;1;1;1	40680574;40681597;40718595;40718595;40726208;40726208;40742620;40743803;40755709;40755756;40756259;40756259;40761901;40763543;40765565;40766243;40767626	40682165;40682165;40719058;40719058;40727681;40726458;40742837;40744005;40755798;40755798;40757071;40756329;40762062;40763639;40765696;40766333;40769273	2	2	0	3	3	1	1	0
Gm37623	1;1;1	40691442;40694407;40697605	40691984;40694634;40697636	0	0	0	0	0	0	0	0
Gm37915	1;1;1	40771385;40780462;40784975	40774095;40780642;40785343	0	3	0	3	0	0	0	0
Mfsd9	1;1;1;1;1;1;1;1;1;1;1;1;1;1;1;1;1	40772038;40772041;40781230;40781381;40781381;40784377;40784377;40784377;40786167;40786167;40787530;40787530;40787530;40790271;40790485;40790485;40790485	40774546;40774546;40781559;40781590;40781590;40784506;40786210;40784506;40786210;40786210;40787617;40787617;40787617;40790400;40790657;40790687;40790663	53	25	35	52	59	48	41	55
Tmem182	1;1;1;1;1	40805601;40806099;40807622;40838298;40854796	40805887;40806198;40807720;40838435;40856887	0	0	0	0	2	0	1	0
Gm5973	1	40863737	40864232	0	0	0	0	0	0	0	0
4930448I06Rik	1;1;1	41167587;41176376;41180999	41167838;41176415;41181252	0	0	0	0	0	0	0	0
Gm28634	1	41526931	41529543	0	0	0	0	0	0	0	0
Gm29260	1;1;1;1;1;1;1;1	41781808;41895571;41896249;41897360;41918352;41919909;41919909;41937436	41781884;41895710;41896380;41897531;41918726;41920021;41920085;41939560	0	0	0	0	0	0	0	0
Gm5267	1	42103289	42104333	0	0	0	0	0	0	0	0
Gm8176	1	42179290	42180388	0	0	0	0	0	0	0	0
Gm9915	1;1	42229726;42229727	42231108;42231108	0	0	0	0	0	0	0	0
Gm29664	1	42238233	42238695	0	0	0	0	0	0	0	0
Gm28175	1;1;1;1;1;1;1;1	42261855;42261857;42272769;42285827;42295748;42298709;42301855;42303851	42262253;42261998;42272911;42285855;42296181;42298777;42301952;42304412	0	0	0	0	0	0	0	0
Gm28140	1;1;1	42324590;42325682;42355336	42325090;42325849;42355937	0	0	0	0	0	0	0	0
Gm37047	1;1;1	42491813;42493425;42495469	42491996;42493578;42495663	0	0	0	0	0	0	0	0
Pantr1	1;1;1;1;1;1;1;1;1;1;1;1;1;1;1;1;1;1;1;1;1;1;1;1;1;1;1;1;1;1;1;1;1;1;1;1;1;1;1	42590782;42622496;42648193;42648199;42648200;42648200;42648200;42648200;42648201;42648201;42648378;42651375;42652562;42663556;42663556;42663556;42663556;42663556;42666841;42666841;42666841;42666841;42666841;42666841;42666841;42666841;42666841;42666852;42667586;42692941;42692941;42692941;42693027;42694396;42694747;42694747;42694747;42694747;42694747	42592538;42622598;42648456;42648456;42648456;42648456;42648456;42648456;42648456;42648456;42648456;42651679;42652589;42663602;42663602;42663602;42663602;42663660;42666912;42667003;42667003;42667003;42667003;42667003;42666991;42667003;42667003;42667003;42667672;42693093;42693153;42693128;42694490;42694490;42694825;42694842;42694825;42694825;42694808	0	0	0	0	0	0	0	0
4930420N18Rik	1	42651726	42652401	0	0	0	0	0	0	0	0
Gm20646	1;1;1;1	42694925;42694925;42740573;42743740	42695188;42695188;42740968;42744791	0	0	0	0	0	0	0	0
Pou3f3	1;1;1;1;1	42694925;42695385;42695768;42696092;42696221	42695188;42695444;42703176;42696141;42703176	0	0	1	0	0	0	0	0
Pantr2	1;1;1;1;1	42707061;42707072;42708357;42712203;42713355	42707258;42708052;42708418;42712305;42713454	0	0	0	0	0	0	0	0
Dalir	1	42750712	42752881	0	0	0	0	0	0	0	0
Mrps9	1;1;1;1;1;1;1;1;1;1;1;1;1;1;1;1;1;1;1;1;1;1;1;1;1;1;1;1;1;1;1;1;1;1;1;1;1;1;1;1;1;1;1;1;1;1;1;1;1	42851233;42851276;42851276;42851285;42862469;42862469;42862469;42862469;42862514;42879755;42879755;42879755;42879755;42879755;42879896;42879896;42879896;42879896;42879896;42887707;42887707;42887707;42887707;42887737;42895350;42895350;42895350;42895350;42895350;42896093;42896093;42896093;42896093;42896093;42898241;42898440;42898440;42898440;42898440;42899353;42899441;42899441;42901074;42903057;429…	42851426;42851426;42851426;42851426;42862648;42862648;42862648;42862648;42862648;42879817;42879817;42879817;42879817;42879817;42879926;42881931;42879926;42879926;42879926;42887786;42887786;42887786;42887786;42887786;42895417;42895417;42895417;42895417;42895417;42896168;42896168;42896168;42896168;42896168;42899679;42898608;42899128;42898608;42898608;42899549;42899549;42899549;42902013;42903464;429…	657	569	734	849	725	664	706	657
Gm23126	1	42866685	42866818	0	0	0	0	0	0	0	0
Gpr45	1;1;1;1;1;1;1;1;1	42952872;42952963;42953139;42953182;42953420;42953472;43029147;43031952;43032060	42953233;42953233;42953233;42953221;42953878;42955155;43030781;43035456;43033605	0	0	0	0	0	1	0	0
Gm24001	1	43036845	43036929	0	0	0	0	0	0	0	0
Tgfbrap1	1;1;1;1;1;1;1;1;1;1;1;1;1;1;1;1;1;1;1;1;1;1;1;1;1;1;1;1;1;1;1;1;1;1;1;1;1;1;1;1;1;1;1;1	43047200;43047220;43051558;43051558;43053411;43053411;43054519;43054519;43054708;43056612;43056612;43059098;43059098;43059098;43059880;43059880;43059880;43059891;43062517;43062517;43062517;43067474;43067474;43067474;43071461;43071461;43071461;43071496;43074241;43074482;43075251;43075251;43075616;43092381;43092381;43092381;43095365;43096852;43096852;43096852;43096852;43098270;43098270;43098270	43049835;43049835;43051991;43051991;43053570;43053570;43054665;43054665;43056755;43056755;43056755;43059155;43059155;43059155;43060933;43060221;43060221;43060221;43062599;43062599;43062599;43067628;43067628;43067628;43071655;43071655;43071655;43071655;43075952;43075952;43075952;43075952;43075952;43092463;43092447;43092729;43095519;43097049;43098637;43097049;43097049;43098364;43098608;43098622	1492	1082	1499	1433	1793	1868	2161	2263
Gm28782	1;1	43056267;43056885	43056430;43057134	0	0	0	0	0	0	0	0
8430432A02Rik	1	43092588	43093835	5	1	5	7	7	10	9	7
AI597479	1;1;1;1	43098710;43100715;43110998;43113186	43098862;43100881;43111373;43115947	739	576	669	697	682	700	665	552
Fhl2	1;1;1;1;1;1;1;1;1;1;1;1;1;1;1	43123074;43123290;43128244;43128244;43131652;43131652;43131764;43141698;43141698;43141698;43153076;43153076;43163702;43196651;43196651	43123665;43123665;43128430;43128430;43131821;43131821;43131821;43141872;43141872;43141872;43153254;43153254;43163961;43196761;43196984	15	20	21	24	25	16	17	7
Gm8210	1	43189156	43189638	2	0	4	2	1	3	2	2
Gm29040	1;1;1;1;1;1	43250156;43258328;43260559;43262234;43301414;43302681	43250543;43258438;43260690;43262346;43301612;43302925	0	0	0	0	0	0	0	0
Gm29610	1	43270683	43271135	0	0	0	0	0	0	0	0
Gm29041	1	43409584	43409963	0	0	0	0	0	0	0	0
Nck2	1;1;1;1;1;1;1;1;1;1;1;1;1;1;1;1;1	43444579;43445751;43445751;43457273;43460957;43460957;43509621;43509621;43532405;43533552;43533552;43533552;43533569;43553861;43553861;43569148;43569148	43444706;43446027;43446027;43457427;43462222;43462194;43509783;43509783;43532538;43533793;43533793;43533632;43533793;43554062;43554582;43569342;43570515	137	112	133	135	119	113	103	77
Gm37536	1	43488447	43490937	0	0	0	0	0	0	0	0
Gm38228	1	43560273	43561565	3	0	0	1	0	0	0	0
Ecrg4	1;1;1;1	43730602;43737200;43738560;43742245	43730963;43737247;43738717;43742578	2	0	5	0	0	0	0	1
Gm29155	1;1;1	43741961;43743584;43743826	43742106;43743852;43743895	1	1	0	5	2	2	1	5
Gm29157	1	43742915	43743526	0	0	0	0	0	0	0	0
Gm29156	1	43745784	43746282	0	5	8	2	2	1	4	3
Uxs1	1;1;1;1;1;1;1;1;1;1;1;1;1;1;1;1;1;1;1;1;1;1;1;1;1;1;1;1;1;1;1;1;1;1;1;1;1;1;1;1;1;1;1;1;1;1;1;1;1;1;1;1;1;1;1;1;1;1;1;1;1;1;1;1;1;1;1;1;1;1;1;1;1;1	43746966;43749512;43753717;43753717;43755699;43755699;43756972;43756972;43760521;43760521;43764890;43764890;43765007;43771681;43771681;43771681;43771730;43771730;43774817;43774817;43774817;43774817;43774817;43774866;43780065;43780065;43780065;43780065;43780065;43780065;43780118;43790464;43790464;43790464;43790464;43790631;43797245;43797245;43797245;43797245;43797245;43797245;43797245;43802532;438…	43750362;43750362;43753820;43753820;43755756;43755756;43757032;43757032;43760564;43760564;43765009;43765009;43765009;43771802;43771802;43771802;43771802;43771802;43774876;43774876;43774876;43774876;43774876;43774876;43780169;43780169;43780169;43780169;43780169;43780169;43780169;43790644;43790644;43790550;43790644;43790644;43797305;43797305;43797305;43797305;43797305;43797305;43797305;43802624;438…	368	316	432	503	417	384	380	380
Gm16103	1	43785910	43787188	0	0	0	0	0	0	0	0
Gm19587	1	43888051	43888595	0	0	3	0	0	1	1	1
Gm8241	1	43898294	43899109	0	0	0	0	0	0	0	0
Gm26352	1	43902928	43903052	0	0	0	0	0	0	0	0
Gm24180	1	43918777	43918886	0	0	0	0	0	0	0	0
Tpp2	1;1;1;1;1;1;1;1;1;1;1;1;1;1;1;1;1;1;1;1;1;1;1;1;1;1;1;1;1;1;1;1;1;1;1;1;1;1;1;1;1;1;1;1;1;1;1;1;1;1;1;1;1;1;1;1;1;1;1;1;1;1;1;1;1;1;1;1;1;1;1;1;1;1;1;1;1;1;1;1;1;1;1;1;1;1;1;1;1;1;1;1;1;1;1;1;1;1;1;1;1;1;1;1;1;1;1;1;1;1;1;1;1;1;1;1;1;1;1;1;1;1;1;1;1;1;1;1;1;1;1;1;1;1;1;1;1;1;1	43933647;43934007;43934014;43934015;43934015;43934033;43934045;43940110;43940110;43940110;43940110;43940110;43940110;43940110;43949312;43949312;43949312;43949312;43949312;43949312;43949312;43951107;43951107;43951107;43951107;43951107;43951107;43953257;43953257;43953257;43953257;43953257;43954577;43954577;43954577;43954577;43954577;43954577;43956471;43956471;43956471;43956471;43956471;43956471;439…	43933873;43934253;43934253;43934253;43934253;43934253;43934253;43940238;43940238;43940238;43940238;43940238;43940238;43940238;43949407;43949407;43949407;43949407;43949407;43949405;43949407;43951211;43951211;43951211;43951211;43953381;43951211;43953381;43953381;43953381;43953381;43953381;43954740;43954740;43954740;43954740;43956299;43954740;43956625;43956625;43956625;43957001;43957001;43956625;439…	2462	2647	2369	3114	2959	3188	3476	3481
Mettl21c	1;1;1;1;1;1;1;1;1;1;1;1	44009408;44009935;44010510;44010532;44010532;44013622;44013681;44017186;44017186;44017186;44019908;44019908	44010033;44010033;44013773;44010649;44010649;44013773;44013773;44017276;44017468;44017276;44020034;44020006	0	0	0	1	1	0	0	0
Gm15838	1	44018470	44018649	0	0	0	0	0	0	0	0
Gm8251	1;1;1;1;1	44055872;44055952;44078898;44079211;44079375	44075455;44061936;44078940;44079247;44079746	35	11	17	7	12	19	41	12
Tex30	1;1;1;1;1;1;1;1;1;1;1;1;1;1;1;1;1;1;1;1;1;1;1;1;1;1;1;1;1;1;1;1;1;1;1;1;1;1;1;1;1;1;1;1;1;1;1;1;1;1;1;1;1;1;1;1;1;1;1;1;1;1;1;1;1;1;1;1;1;1;1	44086613;44086616;44086810;44086810;44086860;44086861;44086867;44087029;44087843;44087843;44087843;44087843;44087843;44087843;44087843;44087843;44087901;44088017;44088476;44088476;44088476;44088476;44088476;44088476;44088476;44088476;44088476;44088476;44088502;44088508;44088514;44091183;44091361;44091361;44091361;44091361;44091361;44091361;44091361;44091361;44091361;44091361;44091361;44093264;440…	44087063;44087063;44087063;44087063;44087063;44087063;44087063;44087063;44088048;44088048;44088048;44088048;44088048;44088048;44088048;44088048;44088048;44088048;44088527;44088527;44088527;44088527;44088527;44088527;44088527;44088527;44088527;44088527;44088527;44088527;44088527;44091212;44091591;44091591;44091591;44091591;44091591;44091591;44091591;44091591;44091591;44091591;44091591;44093317;440…	145	138	150	235	167	160	164	147
Gm29247	1;1;1;1;1;1;1;1;1;1;1;1	44091463;44091564;44093264;44099848;44099848;44107020;44107031;44107765;44107765;44109994;44109994;44110735	44091591;44091591;44093317;44100001;44100001;44107104;44107104;44107872;44107872;44110083;44110045;44110790	0	0	0	0	0	0	0	0
Poglut2	1;1;1;1;1;1;1;1;1;1;1;1;1;1;1;1;1;1;1;1;1;1;1;1;1;1;1;1;1;1;1;1;1;1;1;1;1	44106546;44106885;44106887;44107765;44107765;44107765;44109994;44109994;44109994;44110735;44110735;44112083;44112645;44112645;44112645;44113003;44113003;44114441;44114441;44114441;44114441;44114694;44114694;44114694;44114694;44114784;44116155;44117038;44117038;44117038;44117038;44117038;44118318;44118318;44118318;44118318;44118318	44107104;44107104;44107104;44107872;44107872;44107872;44110083;44110083;44110083;44110944;44110944;44113175;44112882;44113175;44112882;44113175;44113175;44114518;44114518;44114518;44114518;44114899;44114899;44114899;44114899;44114899;44116312;44117243;44117243;44117243;44117243;44117243;44118701;44118765;44118765;44118753;44118808	136	193	193	312	254	241	365	323
Bivm	1;1;1;1;1;1;1;1;1;1;1;1;1;1;1;1;1;1;1;1;1;1;1;1;1;1;1;1;1;1;1;1	44118957;44119000;44119162;44119508;44119968;44119979;44120174;44120174;44120174;44120174;44126266;44126266;44126266;44126266;44126266;44126343;44127638;44127638;44128728;44128728;44129260;44129260;44129583;44129583;44136984;44136984;44138573;44138573;44141778;44141778;44142849;44142849	44119195;44119175;44119370;44119729;44120274;44120274;44120274;44120274;44120274;44120274;44126866;44126347;44126866;44126329;44126566;44126407;44127764;44127764;44128823;44128823;44129364;44129364;44129677;44129677;44137116;44137116;44138659;44138659;44141874;44141874;44144770;44144510	154	144	163	219	247	259	338	302
Ercc5	1;1;1;1;1;1;1;1;1;1;1;1;1;1;1;1;1;1;1;1;1;1;1;1;1;1;1;1;1;1;1;1;1;1;1;1;1;1;1;1;1;1;1;1;1;1;1;1;1;1;1	44147744;44147847;44147847;44147909;44147932;44156935;44156937;44156937;44156937;44156937;44158144;44158144;44158144;44158144;44158144;44158805;44158805;44158805;44158805;44158830;44160977;44160977;44160977;44160977;44160977;44161810;44161810;44161810;44161810;44161810;44163877;44163877;44163877;44163877;44166809;44166809;44166809;44166809;44173338;44173338;44173912;44174162;44174162;44175839;441…	44149522;44148150;44148150;44147965;44148137;44157112;44157112;44157112;44157112;44157112;44158335;44158255;44158259;44158259;44158259;44158891;44158891;44158891;44158891;44158891;44161109;44161037;44161037;44161037;44161037;44161953;44161953;44161844;44161953;44161953;44164084;44164084;44164084;44164084;44167217;44166998;44167882;44167882;44174031;44173579;44174031;44174375;44174375;44175983;441…	1093	886	1337	1419	1046	933	1026	897
Mettl21e	1;1;1;1;1;1;1;1;1	44204070;44206425;44210164;44210164;44211032;44218111;44218111;44218840;44218840	44206753;44206753;44210281;44211198;44211198;44218230;44218230;44218913;44218961	0	0	0	0	0	0	0	0
Gm15833	1	44212162	44213118	0	0	0	0	2	0	0	0
Gm5700	1	44330048	44331036	0	0	0	0	0	0	0	0
Gm28893	1;1;1	44392809;44393170;44393568	44392897;44393308;44394447	0	0	0	0	0	0	0	0
Txn-ps1	1	44463923	44464231	1	1	1	4	0	0	1	0
Gulp1	1;1;1;1;1;1;1;1;1;1;1;1;1;1;1;1;1;1;1;1;1;1;1;1;1;1;1;1;1;1;1;1;1;1;1;1;1;1;1;1;1;1;1;1;1;1;1;1;1;1;1;1;1	44551511;44551693;44551693;44551727;44552597;44553162;44689144;44689144;44689144;44689144;44689144;44689144;44708617;44708617;44708617;44708617;44708617;44744474;44744474;44744474;44744474;44744474;44754343;44754343;44754343;44754343;44766014;44766014;44766014;44766014;44773271;44773271;44773271;44773271;44773640;44774053;44774053;44774053;44774053;44780968;44780968;44780968;44780968;44780968;447…	44551872;44551872;44551872;44551872;44552703;44553307;44689215;44689215;44689215;44689215;44689215;44689215;44708632;44708678;44708678;44708678;44708678;44744545;44744545;44744545;44744545;44744545;44754441;44754441;44754441;44754441;44766151;44766151;44766151;44766151;44773387;44773387;44773387;44773387;44773663;44774145;44774145;44774145;44774145;44781106;44781106;44781106;44781106;44781106;447…	1	2	2	2	8	3	3	4
Gm37626	1	44560885	44565447	1	0	0	0	0	0	0	0
Gm16102	1	44644279	44644698	0	0	0	0	0	0	1	0
4930521E06Rik	1;1;1	44739676;44744156;44744932	44740481;44744236;44744949	0	0	0	0	0	0	0	0
Gm38110	1	44756942	44758492	0	0	0	0	0	0	0	0
Gm3489	1	44839171	44839698	0	0	0	0	0	0	0	0
Gm19480	1	44873486	44874152	0	0	0	0	0	0	0	0
Gm3496	1	44924149	44924893	0	0	0	0	0	0	0	0
Gm5268	1	45178067	45179006	0	0	0	0	0	0	0	0
Col3a1	1;1;1;1;1;1;1;1;1;1;1;1;1;1;1;1;1;1;1;1;1;1;1;1;1;1;1;1;1;1;1;1;1;1;1;1;1;1;1;1;1;1;1;1;1;1;1;1;1;1;1;1;1;1;1;1;1;1;1;1;1;1;1;1;1;1;1;1;1;1;1;1;1;1;1;1;1;1;1;1;1;1;1	45311538;45311538;45311647;45315580;45321497;45321497;45321942;45321942;45322406;45322406;45323723;45325360;45325805;45326571;45327589;45327589;45327810;45327810;45328433;45328433;45328877;45329053;45330103;45330555;45331106;45331517;45331678;45331973;45332135;45332965;45333563;45334007;45334200;45334214;45334597;45334597;45334761;45334761;45335135;45335135;45335728;45335728;45335766;45336660;453…	45311832;45311832;45311832;45317003;45321696;45321696;45321992;45321992;45322519;45325018;45323797;45325413;45325858;45326624;45327642;45327642;45327863;45327863;45328894;45328486;45328921;45329106;45330147;45330608;45331204;45331561;45331776;45332026;45332242;45333018;45333661;45334060;45334312;45334312;45334650;45334650;45334814;45334814;45335188;45335188;45335781;45335781;45335781;45336704;453…	1809	1579	1676	1269	1959	1395	846	788
Gm47302	1	45311673	45311813	0	0	0	0	0	0	0	0
Col5a2	1;1;1;1;1;1;1;1;1;1;1;1;1;1;1;1;1;1;1;1;1;1;1;1;1;1;1;1;1;1;1;1;1;1;1;1;1;1;1;1;1;1;1;1;1;1;1;1;1;1;1;1;1;1;1;1;1;1;1;1;1;1;1;1;1;1;1;1;1;1;1;1;1;1;1;1;1;1;1;1;1	45374321;45376639;45378307;45380000;45382116;45383167;45383591;45384400;45384962;45386833;45388213;45389031;45389372;45390032;45391076;45391662;45391662;45391824;45391824;45392304;45392304;45392815;45392815;45393053;45393053;45394382;45394721;45396061;45396450;45400821;45402079;45403116;45403260;45403421;45404201;45404733;45405240;45406240;45406544;45407022;45407233;45407702;45411434;45413470;454…	45376230;45376878;45378494;45380291;45382223;45383220;45383698;45384453;45385069;45386886;45388320;45391129;45389479;45390193;45391129;45391715;45391715;45391931;45391931;45392357;45392357;45392868;45392868;45393634;45393106;45394435;45394828;45396159;45396494;45400874;45402132;45403169;45403313;45403519;45404254;45404831;45405293;45406347;45406597;45407120;45407277;45407800;45411487;45413514;454…	160	141	109	119	188	116	85	95
Gm38211	1	45485836	45493052	0	0	0	0	0	0	1	0
Gm8296	1	45513532	45514055	0	0	0	0	0	0	0	0
Gm7063	1	45519774	45520754	0	0	0	0	0	0	0	0
Gm8304	1;1	45602026;45602452	45602307;45602753	0	0	0	0	0	0	0	0
Gm23216	1	45685456	45685562	0	0	0	0	0	0	0	0
Gm23974	1	45746895	45747025	0	0	0	0	0	0	0	0
Gm8307	1	45768337	45769486	0	0	0	0	0	0	0	0
Gm23984	1	45772962	45773164	0	0	0	0	0	0	0	0
Wdr75	1;1;1;1;1;1;1;1;1;1;1;1;1;1;1;1;1;1;1;1;1;1;1;1;1;1;1;1;1;1;1;1;1;1;1;1;1;1;1;1;1;1;1;1;1;1;1;1;1;1;1;1;1;1;1;1;1;1;1;1;1;1;1;1;1;1;1;1;1;1;1;1;1;1;1;1;1;1;1;1;1;1	45795166;45795449;45795503;45795507;45799016;45799016;45799016;45799016;45801161;45801161;45801161;45801161;45801989;45802039;45802039;45802039;45802039;45803686;45803847;45803877;45803877;45803877;45805377;45805377;45805377;45806673;45806673;45806673;45807671;45807671;45812041;45812041;45813045;45813045;45813045;45813190;45813190;45813190;45814541;45814541;45814541;45814678;45816477;45816477;458…	45795604;45795604;45795604;45795604;45799145;45799145;45799145;45799145;45801226;45801226;45801226;45801226;45802129;45802129;45802355;45802129;45802129;45804001;45803929;45804001;45804001;45804001;45805447;45805447;45805447;45806792;45806792;45806792;45807759;45807759;45812199;45812199;45813104;45813104;45813104;45813305;45813305;45813305;45814716;45814716;45814716;45814716;45816634;45816634;458…	832	719	928	1058	1152	1026	1070	1147
Gm28906	1;1	45833800;45835348	45834137;45836788	0	0	0	0	0	0	0	0
Gm5526	1	45857332	45857754	4	3	38	5	7	4	6	2
Gm5269	1;1	45889525;45889941	45890273;45890078	0	0	0	0	0	1	0	0
Gm18303	1	45905623	45906798	0	0	0	0	0	1	2	0
Slc40a1	1;1;1;1;1;1;1;1;1;1;1;1;1;1;1;1;1;1;1;1;1;1;1;1;1;1;1;1;1;1;1;1;1	45908068;45910892;45912236;45915241;45918309;45918885;45918885;45918928;45918936;45921156;45921156;45921156;45921156;45921217;45921217;45921217;45923280;45923732;45924717;45924717;45924717;45924717;45924717;45924717;45925221;45925221;45925221;45925221;45925221;45925221;45926424;45926424;45926424	45909719;45911530;45912481;45918435;45918435;45919000;45919000;45919000;45919170;45921315;45921315;45921315;45921315;45921315;45921315;45921315;45923309;45926523;45924784;45924784;45924784;45924784;45924784;45924784;45925365;45925327;45925408;45925262;45925609;45925582;45926519;45926519;45926519	321	298	315	419	578	558	516	650
Gm9496	1;1	45971182;45976781	45972587;45976975	0	0	0	0	0	0	0	0
Rpl23a-ps1	1	45981548	45982012	0	0	0	0	0	0	0	0
Gm3852	1	46011757	46012020	0	0	0	0	0	0	0	0
Stk-ps2	1;1;1;1;1;1;1;1;1;1;1;1;1	46020072;46020415;46020415;46024904;46024904;46024904;46026499;46026499;46027916;46028798;46028798;46028798;46029631	46021947;46021947;46021947;46025093;46025093;46025093;46026618;46026618;46028724;46030437;46030437;46030469;46030246	0	0	0	0	0	0	0	0
Gm18849	1;1;1	46056310;46056696;46058742	46056442;46056877;46058986	0	0	0	0	0	0	0	0
Dnah7b	1;1;1;1;1;1;1;1;1;1;1;1;1;1;1;1;1;1;1;1;1;1;1;1;1;1;1;1;1;1;1;1;1;1;1;1;1;1;1;1;1;1;1;1;1;1;1;1;1;1;1;1;1;1;1;1;1;1;1;1;1;1;1;1;1;1;1;1;1;1;1;1;1;1;1;1;1;1;1;1;1;1;1;1;1;1;1;1;1;1;1;1;1;1;1;1;1;1;1;1;1;1;1;1;1;1;1;1;1;1;1;1;1;1;1;1;1;1;1;1;1;1;1;1;1;1;1;1;1;1;1;1;1;1;1;1;1;1;1;1;1;1;1;1;1;1;1;1;1;1	46066315;46066738;46066796;46066853;46066945;46078523;46078523;46081435;46081435;46083705;46083705;46085555;46085555;46097998;46097998;46099418;46099418;46109265;46109265;46116169;46116169;46119260;46119260;46123617;46123617;46124343;46124343;46126662;46126662;46128108;46128108;46131306;46131306;46134502;46134502;46137412;46137412;46139506;46139506;46141978;46141978;46144697;46175287;46175287;461…	46066360;46066824;46067380;46067004;46067004;46078585;46078585;46081497;46081497;46083813;46083813;46085702;46085702;46098085;46098085;46099598;46099598;46109340;46109340;46116294;46116294;46119379;46119379;46123800;46123800;46124522;46124522;46126934;46126934;46128235;46128235;46131384;46131384;46134726;46134726;46137558;46137558;46140191;46140191;46142164;46142164;46144730;46178717;46175480;461…	3	0	2	2	4	4	0	4
n-R5s211	1	46374197	46374315	0	0	0	0	0	0	0	0
Gm8326	1;1	46414502;46415280	46414801;46416932	1	5	7	1	2	9	1	3
Dnah7c	1;1;1;1;1;1;1;1;1;1;1;1;1;1;1;1;1;1;1;1;1;1;1;1;1;1;1;1;1;1;1;1;1;1;1;1;1;1;1;1;1;1;1;1;1;1;1;1;1;1;1;1;1;1;1;1;1;1;1;1;1;1;1;1;1;1;1;1;1;1;1;1;1;1;1;1;1;1;1;1;1	46425592;46430772;46440473;46455755;46457207;46465844;46467251;46481981;46494600;46504033;46514553;46515280;46519089;46520513;46524046;46527464;46530499;46532574;46535058;46594941;46596891;46602677;46607413;46608886;46608961;46612564;46612564;46615055;46615055;46615269;46615269;46625935;46625935;46628883;46632100;46636448;46638565;46639148;46639527;46639527;46640231;46646994;46646994;46646994;466…	46425627;46430834;46440535;46455863;46457354;46465931;46467431;46482056;46494725;46504152;46514736;46515459;46519361;46520640;46524124;46527688;46530645;46533259;46535244;46595134;46597089;46602817;46607625;46608995;46608995;46612732;46612732;46615157;46615157;46615396;46615396;46626111;46626147;46628981;46632348;46636597;46638747;46639366;46639703;46639703;46640271;46647125;46647125;46647125;466…	0	0	0	0	0	0	0	0
Slc39a10	1;1;1;1;1;1;1;1;1;1;1;1;1;1;1;1;1;1;1;1;1	46807544;46811986;46817602;46818063;46819065;46819065;46820523;46820523;46826093;46826093;46827343;46827343;46832556;46832556;46835127;46835127;46835640;46835738;46853471;46887988;46892800	46810111;46812176;46818143;46818143;46819433;46819433;46820643;46820643;46826281;46826281;46827512;46827512;46832763;46832763;46835899;46836151;46836151;46836151;46854046;46888070;46892852	501	464	429	566	642	602	703	700
Gm28151	1	46849529	46850479	10	1	2	4	10	9	12	3
Gm37393	1	46877203	46881072	0	0	0	0	0	0	0	0
Gm28527	1	46896583	46896879	0	0	0	0	0	0	0	0
Gm28825	1	47067788	47068025	0	0	0	0	0	0	0	0
Gm28826	1;1;1	47153461;47187003;47188765	47153551;47187092;47189071	0	0	0	0	0	0	0	0
Gm4852	1	47365644	47366372	1	0	1	0	0	0	0	0
Gm38090	1	47433824	47435765	0	0	0	0	0	0	0	0
Mir6350	1	47467021	47467125	0	0	0	0	0	0	0	0
Gm18117	1;1	47478868;47479517	47478927;47480198	0	0	0	0	0	0	0	0
Gm37196	1	47605996	47606901	0	0	0	0	0	0	0	0
Gm8337	1	47657693	47659630	14	11	14	13	26	8	18	21
Gm22419	1	47749279	47749399	0	0	0	0	0	0	0	0
Gm23829	1	47751299	47751568	0	0	0	0	0	0	0	0
Gm19206	1	47914989	47915815	0	0	0	0	0	0	0	0
Gm5974	1	48313866	48314851	0	0	0	0	0	0	0	0
Gm23240	1	48462173	48462293	0	0	0	0	0	0	0	0
Gm28830	1	48527639	48527851	0	0	0	0	0	0	0	0
Gm8354	1;1	48731579;48733003	48732863;48733090	0	0	0	0	0	0	0	0
Gm19124	1;1	48783663;48784457	48784357;48784593	0	0	0	0	0	0	0	0
Gm8357	1	48881713	48882723	0	0	0	0	0	0	0	0
Gm22693	1	49095444	49095885	0	0	0	0	0	0	0	0
Gm28740	1	49173160	49173374	0	0	0	0	0	0	0	0
Gm8367	1;1	49236252;49237144	49237037;49237244	0	0	0	0	0	0	0	0
C230029F24Rik	1;1;1;1;1;1;1;1;1	49244616;49244616;49310820;49310820;49335369;49335369;49338082;49338082;49340390	49244728;49244728;49310969;49310969;49335468;49335468;49338246;49338218;49340443	0	0	0	0	0	0	0	0
Gm6757	1	49399024	49400729	0	0	0	0	0	0	0	0
Gm3605	1	49498553	49498992	0	0	0	0	0	0	0	0
Gm28388	1	49579150	49579586	0	0	0	0	0	0	0	0
Gm8384	1;1	50056782;50058109	50057103;50058490	0	0	0	0	0	0	0	0
4933411E06Rik	1	50107470	50108962	0	0	0	0	0	0	0	0
Gm8391	1	50177566	50178291	0	0	0	0	0	0	0	0
Gm27330	1	50222389	50222520	0	0	0	0	0	0	0	0
Gm29665	1	50397552	50398079	0	0	0	0	0	0	0	0
Gm20118	1	50533030	50533191	0	0	0	0	0	0	0	0
Gm25843	1	50559762	50560075	0	0	0	0	0	0	0	0
Gm28321	1	50815375	50817701	0	0	0	0	0	0	0	0
Tmeff2	1;1;1;1;1;1;1;1;1;1;1;1;1;1;1;1;1;1;1;1;1;1;1;1;1;1	50900647;50900647;50909962;50912788;50912788;50912788;50914231;50914231;50915335;50925267;50925542;50927519;50927748;50930549;50930549;50938213;50938213;50943197;50943197;50979300;51071468;51132143;51133059;51180252;51181737;51185385	50900782;50900782;50910888;50912872;50913925;50912872;50914328;50914328;50915430;50925409;50925746;50928119;50928119;50930658;50930658;50938342;50938342;50943223;50943223;50979920;51071564;51132291;51133118;51180375;51181895;51187270	0	1	2	1	1	0	1	2
Gm28322	1	50904444	50905918	0	0	0	0	0	0	0	1
Gm25736	1	51015313	51015413	0	0	0	0	0	0	0	0
Gm28319	1;1	51138281;51141124	51138407;51141222	0	0	0	0	0	0	0	0
Gm28320	1	51148309	51150581	0	0	0	0	0	0	0	0
Gm29325	1	51195221	51197748	0	0	0	0	0	0	0	0
9330175M20Rik	1;1;1;1;1	51218386;51251267;51259385;51327788;51333684	51220440;51251487;51259430;51327921;51333779	0	0	0	0	0	0	0	0
Cavin2	1;1	51289126;51300649	51289868;51302960	78	64	87	116	237	247	251	457
Gm5253	1	51317528	51318552	0	0	0	0	0	0	0	0
1700072G22Rik	1;1	51457932;51458777	51458324;51458931	0	0	0	0	0	0	2	0
Nabp1	1;1;1;1;1;1;1;1;1;1;1;1;1;1;1;1;1;1;1;1;1;1;1;1;1;1;1;1;1;1;1;1;1;1;1;1;1;1;1;1;1;1;1;1;1;1;1;1;1;1;1;1;1;1;1	51465862;51466007;51468690;51469488;51469820;51469820;51469820;51469857;51470807;51470971;51470971;51471129;51471142;51471339;51472329;51472329;51472329;51472329;51472329;51472329;51472329;51472329;51472329;51473006;51473006;51473006;51473006;51473006;51473006;51473006;51473006;51473006;51474534;51474534;51474534;51474534;51474534;51474534;51474534;51474534;51475592;51477478;51477478;51477478;514…	51469086;51469086;51469086;51471411;51471411;51469926;51469926;51471411;51471411;51471411;51471411;51471411;51471411;51471411;51472380;51472380;51472380;51472380;51472380;51472380;51472380;51472380;51472380;51473396;51473081;51473081;51473081;51473081;51473081;51473081;51473081;51473081;51474605;51474605;51474605;51474605;51474605;51474605;51474605;51474605;51478399;51477616;51477616;51477616;514…	483	682	583	878	777	780	652	570
Gm17767	1;1;1;1;1;1	51507086;51509505;51512240;51582360;51590384;51596301	51510044;51510044;51512329;51582778;51590476;51596718	12	5	3	15	29	21	50	43
Gm37535	1	51527005	51529369	0	0	0	0	0	0	0	0
Gm28055	1;1;1;1	51696324;51697125;51697854;51746825	51697577;51697577;51697900;51746943	1	2	0	0	1	4	5	1
Myo1b	1;1;1;1;1;1;1;1;1;1;1;1;1;1;1;1;1;1;1;1;1;1;1;1;1;1;1;1;1;1;1;1;1;1;1;1;1;1;1;1;1;1;1;1;1;1;1;1;1;1;1;1;1;1;1;1;1;1;1;1;1;1;1;1;1;1;1;1;1;1;1;1;1;1;1;1;1;1;1;1;1;1;1;1;1;1;1;1;1;1;1;1;1;1;1;1;1;1;1;1;1;1;1;1;1;1;1;1;1;1;1;1;1;1;1;1;1;1;1;1;1;1;1;1;1;1;1;1;1;1;1;1;1;1;1;1;1;1;1;1;1;1;1;1;1;1;1;1;1;1;1;1;1;1;1;1;1;1;1;1;1;1;1;1;1;1;1;1;1;1;1;1;1;1;1	51749765;51749982;51749989;51749994;51755643;51755643;51755643;51755643;51757105;51757105;51757105;51757105;51757876;51757876;51757876;51757876;51760295;51760295;51760295;51760295;51760353;51762492;51762492;51762492;51762492;51762492;51762522;51762590;51763890;51763890;51763890;51763890;51763890;51763890;51763890;51766822;51766822;51766822;51766822;51766876;51768650;51769004;51769004;51769004;517…	51751296;51751296;51751296;51751296;51755770;51755770;51755770;51755770;51757257;51757257;51757257;51757257;51758008;51758008;51758008;51758008;51760401;51760401;51760401;51760401;51760401;51762626;51762626;51762626;51762626;51762626;51762626;51762626;51763964;51763964;51764470;51763964;51763964;51763964;51763964;51767392;51766908;51766908;51766908;51766908;51768736;51769090;51769090;51769090;517…	7696	6113	7344	7517	7200	7058	6117	6113
Gm29453	1	51847840	51849118	0	0	2	2	5	0	0	0
Gm28323	1	51877110	51879608	5	0	3	1	1	1	0	0
Gm8419	1	51938254	51938665	0	0	0	0	0	0	0	0
Gm27607	1	51938974	51939095	0	0	0	0	0	0	0	0
Gm8420	1	51940664	51941261	0	0	0	0	0	0	0	0
Stat4	1;1;1;1;1;1;1;1;1;1;1;1;1;1;1;1;1;1;1;1;1;1;1;1;1;1;1;1;1;1;1;1;1;1;1;1;1;1;1;1;1;1;1;1;1;1;1;1;1;1;1;1;1;1;1;1	51987148;51996262;52008243;52008626;52011783;52011783;52013790;52013790;52013790;52065315;52065315;52065315;52068746;52068746;52068746;52071861;52071861;52071861;52074677;52074677;52076533;52076533;52078494;52078494;52079741;52079741;52082518;52082518;52082862;52082862;52082978;52082978;52084079;52084079;52096785;52096785;52098387;52098387;52100324;52100324;52101852;52101852;52102117;52102117;521…	51987220;51996349;52008728;52008728;52011911;52011911;52013934;52013934;52013934;52065413;52065413;52065413;52068838;52068838;52068838;52072444;52071939;52071939;52074762;52074762;52076684;52076684;52078652;52078652;52079833;52079833;52082577;52082577;52082879;52082879;52083071;52083071;52084123;52084123;52096868;52096868;52098485;52098485;52100459;52100459;52101901;52101901;52102211;52102211;521…	5	5	9	7	13	6	6	8
Gm28177	1;1;1;1;1;1;1;1;1;1;1;1;1;1;1;1;1;1;1;1;1;1;1;1;1;1;1;1;1;1;1;1;1;1	52077261;52078567;52082518;52082978;52096785;52098387;52100324;52101852;52102117;52102481;52102848;52113882;52118996;52119912;52122591;52123114;52126520;52132544;52135603;52136879;52137279;52139194;52142901;52144086;52144165;52145150;52147901;52148903;52150619;52151238;52152233;52153844;52154986;52155983	52077300;52078652;52082577;52083071;52096868;52098485;52100459;52101901;52102211;52102617;52103039;52113988;52119118;52120035;52122721;52123258;52126618;52132633;52135681;52136970;52137430;52139352;52142960;52144115;52144297;52145191;52147999;52149038;52150668;52151332;52152378;52154029;52155061;52156087	6	0	0	1	2	4	0	1
Gm3940	1	52090635	52091066	1	2	2	5	0	4	1	1
Gm31812	1;1	52108121;52113721	52109259;52113751	9	4	10	7	11	10	11	6
Stat1	1;1;1;1;1;1;1;1;1;1;1;1;1;1;1;1;1;1;1;1;1;1;1;1;1;1;1;1;1;1;1;1;1;1;1;1;1;1;1;1;1;1;1;1;1;1;1;1;1;1;1;1;1;1;1;1;1;1;1;1;1;1;1;1;1;1;1;1;1;1;1;1;1;1;1;1;1;1;1;1;1;1;1;1;1;1;1;1;1;1;1;1;1;1;1;1;1;1;1;1;1;1;1;1;1;1;1;1;1;1;1;1;1;1;1;1;1;1;1;1;1;1;1;1;1;1;1;1;1;1;1;1;1;1;1;1;1;1;1;1;1;1;1;1;1;1;1;1;1;1;1;1;1;1;1;1;1;1;1;1;1;1;1;1;1;1;1;1;1;1;1;1;1;1;1;1;1	52119440;52119455;52119490;52119492;52119498;52119549;52119559;52119572;52119624;52119912;52119912;52119912;52119912;52119912;52119912;52119912;52119912;52119912;52122591;52122591;52122591;52122591;52122591;52122591;52122591;52122591;52123114;52123114;52123114;52123114;52123114;52123114;52123114;52123114;52126520;52126520;52126520;52126520;52126520;52126520;52126520;52126520;52132544;52132544;521…	52119623;52119623;52119604;52119608;52119623;52119604;52119623;52119623;52119793;52120035;52120072;52120394;52120035;52120035;52120072;52120110;52120072;52120072;52122721;52122721;52122721;52122721;52122721;52122721;52122721;52122721;52123258;52123258;52123258;52123258;52123258;52123258;52123258;52123258;52126618;52126618;52126618;52126618;52126618;52126618;52126618;52126618;52132633;52132633;521…	8765	7746	10110	9937	7749	6204	4404	5196
Gm18301	1	52134443	52135330	0	0	0	0	0	0	0	0
Gls	1;1;1;1;1;1;1;1;1;1;1;1;1;1;1;1;1;1;1;1;1;1;1;1;1;1;1;1;1;1;1;1;1;1;1;1;1;1;1;1;1;1;1;1;1;1;1;1;1;1;1;1;1;1;1;1;1;1;1;1;1;1;1;1;1;1;1;1;1;1;1;1;1;1;1;1;1;1;1;1;1;1;1;1;1;1;1;1;1;1;1;1;1;1;1;1;1;1;1;1;1;1;1;1;1;1;1;1;1;1;1;1;1;1;1;1;1;1;1;1;1;1;1;1	52163448;52165941;52166128;52166264;52166282;52168336;52168336;52168336;52168336;52168336;52168447;52168485;52168485;52168485;52168485;52168897;52168897;52168897;52168897;52184104;52185280;52185280;52187683;52188679;52188679;52188679;52188679;52188679;52188679;52188679;52188685;52189423;52189423;52189423;52189423;52189423;52189423;52189423;52189423;52189468;52190879;52190879;52190879;52191111;521…	52166314;52166314;52166314;52166314;52166314;52168399;52168399;52168975;52168399;52168399;52168561;52169145;52168561;52168561;52168561;52168958;52168958;52168958;52168958;52187794;52187853;52187794;52187794;52188771;52188771;52188771;52188771;52188771;52188771;52188771;52188771;52189554;52189554;52189554;52189554;52189554;52189554;52189554;52189554;52189554;52190909;52190910;52190909;52191287;521…	433	409	370	513	489	432	302	300
Gm5975	1	52287697	52289095	0	0	0	0	0	0	0	0
Gm23460	1	52444436	52444544	0	0	0	0	0	0	0	0
Nab1	1;1;1;1;1;1;1;1;1;1;1;1;1;1;1;1;1;1;1;1;1;1;1;1;1;1;1;1;1	52457294;52457294;52459218;52459241;52462088;52462088;52462088;52462088;52464785;52464785;52464785;52464785;52466890;52466890;52466890;52479238;52479238;52479238;52480871;52480871;52480871;52489921;52489921;52489921;52490310;52499850;52500210;52500210;52500210	52459306;52459306;52459306;52459306;52462204;52462204;52462204;52462204;52464947;52464947;52464947;52464944;52467057;52466979;52466979;52479289;52479289;52479289;52481004;52481004;52481004;52490736;52490755;52490755;52490636;52499997;52500315;52500679;52500300	4170	3096	5507	4854	2991	4170	4240	4371
Gm5976	1	52503234	52504229	0	0	0	2	1	0	0	0
Rps27a-ps1	1	52522239	52522701	7	3	6	5	6	4	2	2
Gm553	1;1;1;1;1	52522902;52537128;52552541;52570047;52582441	52523151;52537206;52552601;52570118;52582679	0	2	3	4	2	1	3	0
Gm28178	1;1;1;1;1;1	52570014;52575135;52576374;52576574;52578778;52580262	52572488;52575262;52576466;52576664;52578903;52580291	0	0	0	0	0	0	0	0
Gm5527	1	52584518	52585159	0	0	0	0	0	0	0	0
Nemp2	1;1;1;1;1;1;1;1;1;1;1;1;1;1;1;1;1;1;1;1;1;1;1;1;1;1;1;1;1;1;1;1;1;1;1;1;1;1;1;1;1;1;1;1;1;1;1	52630703;52630737;52630747;52630752;52630797;52637365;52637365;52637365;52637365;52637365;52640829;52640829;52640829;52641171;52641171;52641171;52641516;52641984;52642319;52642319;52642319;52642319;52643122;52643168;52645181;52645261;52645261;52645261;52645261;52645261;52645261;52648750;52648750;52648750;52648750;52648750;52648750;52648750;52648750;52649706;52649706;52649706;52649706;52649706;526…	52630851;52630851;52630851;52632941;52630851;52637480;52637480;52637480;52637480;52637480;52641060;52641060;52641060;52641243;52641243;52641243;52643236;52642153;52642412;52642412;52642412;52642412;52643236;52643236;52645486;52645486;52645486;52645486;52645486;52645486;52645486;52648926;52648926;52648926;52648926;52648926;52648926;52648926;52648926;52650027;52651919;52650656;52650702;52650729;526…	46	27	43	51	54	28	35	47
Gm37242	1	52653808	52655892	1	0	1	1	0	1	4	2
Mfsd6	1;1;1;1;1;1;1;1;1;1;1;1;1;1;1;1;1;1;1;1;1;1;1;1;1;1;1;1	52656286;52656527;52657435;52658699;52659986;52660807;52660807;52660903;52662390;52662390;52662390;52662390;52663285;52663285;52663285;52663285;52669169;52675623;52676478;52676478;52676478;52708164;52708164;52708164;52708164;52727023;52727023;52727023	52658545;52658545;52660298;52658723;52661087;52661087;52661087;52661087;52662488;52662488;52662488;52662488;52663446;52663446;52663446;52663446;52669351;52676575;52676575;52676575;52676575;52709755;52709755;52709195;52709755;52727358;52727462;52727462	581	470	664	672	636	669	861	856
Gm29670	1	52702272	52704762	0	1	1	1	2	0	0	0
Gm28650	1	52756719	52757129	0	0	0	0	0	0	0	0
Inpp1	1;1;1;1;1;1;1;1;1;1;1;1;1;1;1;1;1;1;1;1;1;1;1	52785427;52789668;52790056;52791688;52791688;52791688;52794470;52794470;52794470;52794665;52796979;52797041;52797041;52797066;52799285;52799285;52799285;52799285;52799285;52800119;52817402;52817402;52817512	52790217;52790217;52790217;52791862;52791862;52791862;52795048;52794670;52794670;52794670;52797101;52797101;52797101;52797101;52799536;52799536;52799536;52799488;52799536;52800371;52817451;52817688;52817568	2955	2885	2858	2458	2067	1850	930	992
Hibch	1;1;1;1;1;1;1;1;1;1;1;1;1;1;1;1;1;1;1;1;1;1;1;1;1;1;1;1;1;1;1;1;1;1;1;1;1;1;1;1;1;1;1;1;1;1	52844929;52845013;52845044;52845046;52851768;52853668;52853668;52853668;52853668;52860028;52860028;52860028;52860028;52862268;52862268;52862268;52865089;52865549;52865549;52865549;52865549;52868906;52868906;52868906;52868906;52885103;52885103;52885103;52885103;52901188;52901188;52901188;52902633;52902847;52902847;52904642;52904642;52904642;52905371;52905371;52905371;52913731;52913731;52916637;529…	52848693;52845144;52845144;52845144;52851901;52853710;52853710;52853710;52853710;52860143;52860165;52860165;52860165;52862352;52862352;52862352;52865147;52865629;52865629;52865629;52865629;52868958;52868958;52868958;52868958;52885181;52885181;52885337;52885181;52901320;52901333;52901333;52902933;52902933;52902933;52904700;52904700;52904700;52905452;52905452;52905452;52913760;52913850;52916670;529…	1577	1714	1963	1798	2198	2145	2346	2021
Gm16107	1	52873137	52873998	0	0	0	0	0	0	0	0
1700019D03Rik	1;1;1;1;1;1;1;1;1;1;1;1;1;1;1;1;1	52922324;52922324;52922324;52925183;52925187;52925188;52925198;52952615;52953197;52963053;52971971;52990106;52991269;52991269;52992626;52992626;53020094	52925734;52925734;52925734;52925734;52925734;52925734;52925734;52952844;52953350;52963260;52972046;52990164;52991343;52991343;52992656;52992655;53020179	1	2	4	3	4	1	0	0
Mstn	1;1;1;1;1;1	53061640;53061657;53063883;53063883;53066251;53066251	53062141;53062141;53064063;53064256;53068079;53068045	0	0	0	0	0	0	0	0
Gm24349	1	53100050	53100150	0	0	0	0	0	0	0	0
1700019A02Rik	1;1;1;1;1;1;1;1;1;1;1;1;1;1;1;1;1;1;1	53158577;53158600;53163226;53163226;53170238;53170238;53170388;53170388;53177770;53177770;53181843;53181843;53182495;53182495;53185215;53185215;53187328;53187554;53187554	53158788;53158788;53163245;53163245;53170260;53170260;53170458;53170458;53177827;53177827;53181895;53181895;53182544;53182544;53185290;53185290;53187458;53187608;53187636	1	1	2	2	1	1	8	1
Pms1	1;1;1;1;1;1;1;1;1;1;1;1;1;1;1;1;1;1;1;1;1;1;1;1;1;1;1;1;1;1;1;1;1;1;1;1;1;1;1;1;1;1	53189187;53192100;53194928;53196823;53197112;53206562;53206562;53207576;53207576;53207963;53207963;53216231;53216231;53256629;53256629;53262895;53267828;53267828;53267828;53267863;53275070;53275070;53275070;53275070;53275121;53275143;53281941;53281941;53281941;53281941;53281941;53281941;53281947;53290379;53290379;53295293;53296732;53296732;53296819;53296886;53296886;53296886	53189498;53192260;53195058;53197302;53197302;53207412;53207412;53207719;53207719;53208085;53208085;53216347;53216347;53256792;53256792;53265428;53267930;53267930;53267930;53267930;53275252;53275252;53275252;53275252;53275252;53275252;53282092;53282092;53282408;53282092;53282092;53282092;53282092;53290423;53290423;53297015;53297015;53296975;53297015;53296967;53297017;53297018	122	116	117	158	136	139	128	166
Gm28777	1;1;1	53196113;53196852;53197420	53196233;53196989;53197695	2	2	0	2	1	0	0	0
Ormdl1	1;1;1;1;1;1	53297095;53297095;53298972;53298972;53305455;53308827	53297188;53297188;53299152;53301953;53305606;53310309	266	200	277	300	303	289	249	258
Gm28778	1;1;1;1;1	53297111;53298972;53305455;53314860;53317902	53297188;53299152;53305606;53315099;53318035	0	0	0	0	0	0	0	0
Osgepl1	1;1;1;1;1;1;1;1;1;1;1;1;1;1;1;1;1;1;1;1;1;1;1;1;1;1;1;1;1;1;1;1;1;1;1;1;1;1;1;1;1	53313624;53313654;53313657;53313657;53313663;53313673;53314856;53314856;53314856;53314856;53314856;53314856;53316481;53317902;53317902;53317902;53317907;53319709;53319943;53319943;53319943;53319943;53321080;53321080;53321080;53321080;53321080;53321305;53321496;53321496;53321496;53321496;53323167;53323167;53323167;53323167;53323167;53326004;53326004;53326004;53326004	53313858;53313858;53313858;53313858;53313858;53313858;53315099;53318658;53315099;53315099;53315099;53315099;53316632;53318289;53318289;53318289;53318289;53320296;53320296;53320296;53320296;53320296;53321210;53321210;53321210;53321210;53321210;53321384;53321567;53321567;53321567;53321567;53323270;53323270;53324064;53323270;53323270;53326175;53326167;53326174;53326343	323	345	383	424	440	402	453	488
Gm28551	1;1;1;1;1;1;1	53325507;53330212;53346580;53347015;53349987;53350880;53352530	53326457;53330408;53346761;53348558;53350062;53350933;53352667	0	0	1	1	0	0	0	0
Gm18800	1;1;1;1;1;1;1;1;1	53326206;53326232;53328069;53330212;53330212;53330884;53332464;53333125;53341973	53326457;53326457;53328113;53330408;53330408;53330993;53332745;53333343;53342186	1	0	0	0	0	0	1	2
Asnsd1	1;1;1;1;1;1;1;1;1;1;1;1;1;1;1;1;1;1;1;1;1;1	53344617;53344645;53346580;53346580;53347015;53347831;53348238;53348446;53349987;53349987;53349987;53349987;53350317;53350880;53350880;53350880;53350880;53352242;53352530;53352530;53352530;53352530	53344979;53344979;53346761;53346761;53348558;53348558;53348558;53348558;53350062;53350062;53350062;53350062;53350933;53350933;53351275;53350933;53350933;53352422;53352570;53352752;53352752;53352752	161	104	153	207	158	139	173	179
Gm50478	1;1;1;1	53348479;53349987;53350880;53352530	53348558;53350062;53350933;53352619	0	0	0	0	0	0	0	0
Gm28779	1	53362149	53362471	0	0	0	0	0	0	0	0
Gm6799	1	53363114	53363686	0	0	0	0	0	0	0	0
Gm6801	1;1	53390415;53392436	53390603;53392585	0	0	0	0	0	0	0	0
Dnah7a	1;1;1;1;1;1;1;1;1;1;1;1;1;1;1;1;1;1;1;1;1;1;1;1;1;1;1;1;1;1;1;1;1;1;1;1;1;1;1;1;1;1;1;1;1;1;1;1;1;1;1;1;1;1;1;1;1;1;1;1;1;1;1;1;1;1;1;1;1;1	53397006;53405676;53411506;53413732;53419545;53423229;53425167;53427826;53432891;53433951;53437431;53444441;53447318;53448929;53456536;53457671;53468620;53472801;53479652;53483297;53494578;53495686;53496816;53501478;53503504;53518621;53521098;53522211;53523789;53524938;53528673;53531108;53534421;53535375;53537497;53540879;53544428;53547143;53559040;53559279;53561902;53565663;53567035;53577189;535…	53397313;53405779;53411683;53413884;53419775;53423366;53425352;53427987;53433091;53434112;53437607;53444533;53447512;53449055;53456871;53457804;53468810;53472955;53479815;53483482;53494758;53496032;53497146;53501707;53504376;53518840;53521224;53522379;53523944;53525135;53528897;53531239;53534597;53535557;53537646;53541127;53544526;53547355;53559167;53559381;53562070;53565772;53567247;53577329;535…	0	0	0	0	0	0	0	0
Gm25240	1	53443271	53443395	0	0	0	0	0	0	0	0
Stk17b	1;1;1;1;1;1;1;1;1;1;1;1;1;1;1	53755506;53760573;53760982;53761149;53762589;53762589;53764032;53764032;53765921;53765921;53771610;53771610;53776517;53785074;53785074	53757770;53762693;53761161;53761161;53762637;53762637;53764158;53764158;53766065;53766065;53771822;53771822;53776679;53785157;53785224	428	396	410	446	378	417	304	337
Gm37863	1	53791201	53792657	0	0	0	0	0	0	0	0
Hecw2	1;1;1;1;1;1;1;1;1;1;1;1;1;1;1;1;1;1;1;1;1;1;1;1;1;1;1;1;1;1;1;1;1;1;1;1;1;1;1;1;1;1;1;1;1;1;1;1;1;1;1;1;1;1;1;1;1;1;1;1;1;1;1;1;1;1;1;1;1;1;1;1;1;1;1;1;1;1;1	53806876;53806882;53826876;53826876;53827885;53827885;53830642;53830642;53831510;53831510;53832622;53832622;53832692;53839012;53839012;53839012;53839017;53840714;53840714;53840714;53840714;53841121;53851573;53851573;53851573;53853169;53853169;53853169;53865041;53865041;53865041;53866440;53868836;53868836;53885329;53885329;53887583;53887583;53891126;53891126;53904249;53904249;53913241;53913241;539…	53813333;53813333;53826988;53826988;53827970;53827970;53830756;53830756;53831656;53831656;53832751;53832751;53832751;53839110;53839110;53839110;53839110;53840866;53840866;53840866;53840866;53841171;53851686;53851686;53851686;53853289;53853289;53853289;53865150;53865150;53865150;53866512;53868919;53868919;53885425;53885425;53887685;53887685;53891260;53891260;53904434;53904434;53913365;53913365;539…	64	32	47	69	101	152	87	118
Mir7681	1	53849424	53849495	0	0	0	0	0	0	0	0
Gm24251	1	53886828	53886941	0	0	0	0	0	0	0	0
Gm37633	1	54152397	54155096	0	0	0	0	0	0	0	0
Gm25829	1	54249102	54249208	0	0	0	0	0	0	0	0
Ccdc150	1;1;1;1;1;1;1;1;1;1;1;1;1;1;1;1;1;1;1;1;1;1;1;1;1;1;1;1;1;1;1;1;1;1;1;1;1;1;1;1;1;1;1;1;1;1;1;1;1;1;1;1;1;1;1;1;1;1;1;1;1;1;1;1;1;1;1;1;1;1;1;1;1;1;1;1;1;1;1;1;1;1;1;1;1;1	54250683;54250683;54250722;54259924;54259924;54259924;54263444;54263444;54263444;54263774;54263774;54263774;54272478;54272478;54272478;54277654;54277654;54277654;54278711;54278711;54278711;54281730;54281730;54285535;54285535;54288835;54288835;54290702;54290702;54300306;54300306;54301000;54301000;54304864;54304864;54314145;54314145;54320917;54325164;54328957;54328957;54329483;54329483;54329992;543…	54250885;54250885;54250885;54260087;54260087;54260087;54263664;54263664;54263664;54263952;54263952;54263952;54272546;54272546;54272546;54277770;54277770;54277770;54278840;54278840;54278961;54281773;54281773;54285627;54285627;54288942;54288942;54290826;54290826;54300483;54300483;54301068;54301068;54304977;54304977;54314216;54314216;54320950;54325258;54329064;54329064;54329545;54329545;54330466;543…	1	2	0	0	0	0	3	0
Gtf3c3	1;1;1;1;1;1;1;1;1;1;1;1;1;1;1;1;1;1;1;1;1;1;1	54396004;54399129;54403511;54404980;54405837;54415884;54416722;54417659;54419383;54420149;54420396;54423501;54423501;54424009;54424009;54427304;54427400;54428762;54428762;54430499;54434054;54437832;54438813	54398002;54399281;54403635;54405170;54406074;54416019;54416823;54417861;54419554;54420499;54420499;54423573;54423573;54424054;54424156;54427565;54427565;54428911;54428953;54430622;54434238;54437943;54438971	636	622	549	689	766	702	718	707
Gm34066	1;1;1;1;1;1	54443404;54444786;54446056;54446840;54454882;54456635	54443562;54444973;54446187;54446890;54455047;54456763	0	0	0	0	0	0	0	0
Pgap1	1;1;1;1;1;1;1;1;1;1;1;1;1;1;1;1;1;1;1;1;1;1;1;1;1;1;1;1;1;1;1;1;1;1;1;1;1;1;1;1;1	54472994;54481852;54486470;54490221;54492029;54493209;54494801;54497534;54510028;54511394;54511901;54512597;54512772;54514837;54521292;54524284;54524316;54525368;54525368;54526200;54528512;54528512;54530117;54530117;54530854;54530854;54532022;54532022;54533419;54533419;54535955;54535955;54543038;54543038;54547939;54547939;54550977;54550977;54554603;54557434;54557434	54480844;54481956;54486657;54490271;54492164;54493406;54494891;54497627;54510066;54511502;54511967;54512648;54512845;54514912;54521369;54524367;54524367;54525414;54525414;54529446;54528595;54528595;54530172;54530172;54530959;54530959;54532088;54532088;54533471;54533471;54536112;54536112;54543209;54543209;54548114;54548114;54551130;54551130;54557627;54557684;54557682	136	123	116	110	130	140	144	132
Gm36955	1	54518610	54520270	0	1	0	0	0	0	1	0
Gm19637	1	54566703	54567281	0	0	0	0	0	0	0	0
Ankrd44	1;1;1;1;1;1;1;1;1;1;1;1;1;1;1;1;1;1;1;1;1;1;1;1;1;1;1;1;1;1;1;1;1;1;1;1;1;1;1;1;1;1;1;1;1;1;1;1;1;1;1;1;1;1;1;1;1;1;1;1;1;1;1;1;1;1;1;1;1;1;1;1;1;1;1;1;1;1;1;1;1;1;1;1;1;1;1;1;1;1;1;1;1;1;1;1;1;1;1;1;1;1;1;1;1;1;1;1;1;1;1;1;1;1;1;1;1;1;1;1;1;1;1;1;1;1;1;1;1;1;1;1;1;1;1;1;1;1;1;1;1;1	54645340;54645340;54645342;54649097;54651669;54651669;54651669;54651669;54653743;54653743;54653743;54653743;54654911;54655080;54655080;54655080;54655080;54655661;54655661;54655661;54655661;54655661;54657616;54657616;54657616;54657616;54657616;54658919;54658919;54658919;54661001;54661001;54661001;54661001;54662654;54662654;54662654;54662654;54663899;54663899;54663899;54663899;54667213;54667372;546…	54648335;54648613;54648335;54649600;54651760;54651760;54651760;54651760;54653825;54653825;54653825;54653825;54655162;54655162;54655162;54655162;54655162;54655806;54655806;54655806;54655806;54655806;54659006;54657699;54657687;54657699;54657699;54659006;54659006;54659006;54661217;54661217;54661217;54661217;54662771;54662771;54662771;54662771;54663986;54663986;54663986;54663986;54667573;54667573;546…	109	99	121	153	94	88	106	153
4930444A19Rik	1;1;1;1;1;1;1;1	54681729;54690496;54716964;54717511;54729486;54729486;54736698;54765589	54681922;54690592;54717059;54717650;54729569;54729569;54736816;54767524	1	0	0	0	0	0	0	0
Gm37370	1	54737166	54738575	0	0	0	0	0	0	0	0
Gm24053	1	54769218	54769322	0	0	0	0	0	0	0	0
A130048G24Rik	1	54913845	54916594	1	2	0	0	1	0	0	0
Sf3b1	1;1;1;1;1;1;1;1;1;1;1;1;1;1;1;1;1;1;1;1;1;1;1;1;1;1;1;1;1;1;1;1;1;1;1;1;1;1;1;1;1;1;1;1;1;1;1;1;1;1;1;1;1;1;1;1;1	54985169;54985173;54987939;54987939;54988953;54990303;54990303;54994330;54995366;54996817;54997012;54998038;54999627;55000015;55000242;55000644;55001012;55001383;55003104;55003151;55003293;55003293;55005802;55005802;55006171;55006171;55007480;55007480;55007666;55012102;55012102;55012102;55012252;55014483;55014483;55014483;55014483;55014869;55014869;55015801;55015931;55016376;55016376;55016376;550…	54987492;54987492;54988155;54988155;54992541;54990575;54991115;54994461;54995486;54996928;54997194;54998259;54999752;55000161;55000387;55000914;55001098;55001562;55003205;55003205;55003490;55003490;55005923;55005923;55006383;55006383;55007717;55007717;55007717;55012272;55012272;55012272;55012272;55014562;55014562;55016490;55014562;55014924;55015193;55016182;55016490;55016490;55016490;55016490;550…	6443	6244	6481	7339	7209	7065	6929	7242
E330011M16Rik	1	55051319	55053112	40	35	52	41	8	5	3	4
Coq10b	1;1;1;1;1;1;1;1;1;1;1	55052770;55052770;55052869;55059639;55061275;55064181;55064181;55067497;55067497;55071636;55071636	55052990;55052990;55054093;55061757;55061424;55064373;55064373;55067598;55067598;55071953;55072702	1229	1115	1298	1482	1144	1061	972	1034
Gm17971	1	55066264	55067069	46	82	31	51	27	33	28	25
Hspd1	1;1;1;1;1;1;1;1;1;1;1;1;1;1;1;1;1;1;1;1	55077835;55078529;55079056;55080102;55081073;55081660;55082058;55083067;55083067;55083725;55083725;55084533;55084533;55084533;55086766;55086766;55086766;55087779;55087989;55088145	55078440;55078707;55079230;55080347;55081172;55081828;55082151;55083162;55083162;55083807;55083807;55084785;55084785;55084785;55086941;55086941;55086941;55088024;55088243;55088243	14880	12854	16594	14728	16036	17826	16374	13673
Hspe1	1;1;1;1;1;1	55088132;55088314;55089051;55089051;55090713;55091070	55088412;55088412;55089915;55089215;55090802;55091307	4997	3638	6017	4743	4386	3809	3575	3096
Gm5147	1	55120080	55120873	0	0	0	0	0	0	0	0
Gm16581	1	55127297	55128287	3	1	0	3	3	0	1	0
Mob4	1;1;1;1;1;1;1;1;1;1;1;1;1;1;1;1;1;1;1;1;1;1;1;1;1;1;1;1;1;1;1;1;1;1;1;1;1;1;1;1;1;1;1;1;1;1;1	55131231;55131231;55131260;55131282;55131287;55131320;55131326;55136677;55136677;55136677;55136677;55136677;55136677;55145124;55145124;55145124;55145124;55145124;55147630;55148319;55148319;55148319;55148319;55148319;55148548;55148548;55148548;55148548;55148548;55148548;55150146;55150146;55150146;55150146;55150146;55150146;55150971;55150971;55150971;55150971;55150971;55152675;55152675;55152675;551…	55131359;55131359;55131359;55131359;55131359;55131625;55131359;55136739;55136739;55136739;55136739;55136739;55136739;55145383;55145224;55145224;55145224;55145224;55148517;55148361;55148361;55148361;55148361;55148361;55148634;55148634;55148634;55148634;55148634;55148634;55150225;55150225;55150225;55151082;55150225;55150225;55151082;55151082;55151082;55151082;55151082;55152783;55153359;55154898;551…	967	1029	1283	1431	1277	1306	1322	1243
Gm6822	1	55160747	55161053	0	0	0	0	0	0	0	0
Rftn2	1;1;1;1;1;1;1;1;1;1;1;1;1;1;1;1;1;1;1;1;1;1;1;1;1;1;1	55170159;55171748;55184950;55184950;55194244;55194244;55195516;55195516;55201345;55201651;55203945;55204183;55204183;55204183;55206336;55206336;55206336;55206336;55211150;55211150;55214120;55214120;55223942;55226121;55226121;55226121;55226121	55172082;55172082;55185028;55185028;55194347;55194347;55195637;55195637;55201422;55202214;55204392;55204392;55204392;55204392;55206489;55206615;55206615;55206615;55211261;55211261;55214303;55214303;55225255;55226782;55226782;55226782;55226782	10	7	15	16	13	7	19	16
Gm10561	1;1;1;1;1;1	55226251;55226298;55228496;55228496;55234377;55234929	55226750;55226750;55228692;55228692;55235622;55235029	1	0	2	2	0	1	6	4
Mars2	1	55237177	55248470	173	132	179	212	202	201	161	201
Boll	1;1;1;1;1;1;1;1;1;1;1;1;1;1;1;1;1;1;1;1;1;1;1;1;1;1;1;1;1;1;1;1;1;1;1;1;1;1;1;1;1;1;1;1;1;1;1;1	55248658;55268856;55270530;55300069;55300069;55300069;55300087;55300087;55304498;55304498;55304498;55304498;55305676;55305676;55305676;55305676;55323650;55323650;55323650;55323650;55340473;55340473;55340473;55340473;55346257;55346377;55346377;55346377;55348881;55348881;55348881;55348881;55348915;55355648;55355648;55355648;55355648;55355648;55360616;55360616;55360616;55360616;55360616;55360616;553…	55248964;55270665;55270665;55300185;55300185;55300185;55300185;55300178;55304626;55304626;55304626;55304626;55305723;55305723;55305723;55305723;55323721;55323721;55323721;55323721;55340600;55340600;55340600;55340600;55346452;55346452;55346452;55346452;55348935;55348935;55348935;55348935;55348935;55355739;55355739;55355739;55355739;55355739;55360741;55360759;55360759;55360759;55360759;55360741;553…	1	0	1	0	0	0	1	0
Gm8292	1	55335401	55335796	11	8	6	13	7	9	9	2
Gm29138	1	55370016	55370363	0	0	0	0	0	0	0	0
Gm8531	1	55381195	55382087	0	0	0	0	0	0	0	0
Plcl1	1;1;1;1;1;1;1;1;1;1	55405921;55695745;55701930;55702025;55713421;55713421;55715494;55715494;55735121;55751281	55406630;55698219;55702133;55702133;55713496;55713496;55715603;55715603;55735227;55754285	36	23	38	57	33	46	31	39
Gm38056	1	55440904	55445930	2	3	4	1	2	0	0	2
Gm6644	1	55444074	55445024	0	0	0	0	0	0	0	0
Gm37382	1	55559460	55561055	0	0	0	0	0	0	0	0
9130227L01Rik	1;1;1;1;1;1;1;1;1	55931241;55934286;55956835;55957645;55960914;55960985;55970515;55971080;55971080	55931342;55934420;55956944;55958006;55961162;55961162;55970652;55972328;55972098	0	0	0	0	0	0	0	0
Gm36986	1	55960404	55960756	0	0	0	0	0	0	0	0
1700003I22Rik	1;1;1;1	56018978;56019023;56019798;56019856	56019053;56019053;56020137;56020203	0	0	0	0	0	0	0	0
Gm28900	1	56451407	56451562	0	0	0	1	0	0	0	1
Gm28240	1	56531824	56533876	0	0	0	0	0	0	0	0
Hsfy2	1	56636044	56637435	0	0	0	0	0	0	0	0
Satb2	1;1;1;1;1;1;1;1;1;1;1;1;1;1;1;1;1;1;1;1;1;1;1;1;1;1;1;1;1;1;1;1;1	56793981;56793986;56793988;56831439;56831439;56831439;56845576;56845576;56845576;56850171;56850171;56850171;56871312;56871312;56871312;56891163;56891163;56897946;56897946;56898991;56898991;56948079;56948079;56948134;56969632;56969653;56969653;56969653;56969740;56971112;56971112;56974239;56978421	56797244;56797244;56797244;56831636;56831636;56831636;56845731;56845731;56845731;56850383;56850383;56850383;56871784;56871784;56871784;56891265;56891265;56898069;56898069;56899117;56899117;56948255;56948255;56948255;56969840;56969872;56969880;56969880;56969880;56971858;56972502;56974321;56978650	52	32	52	46	46	30	50	46
9130024F11Rik	1;1;1;1;1;1;1;1;1;1;1;1;1	56971412;56971478;56971480;56972332;56973386;56974258;57002504;57004154;57040333;57040393;57040589;57040589;57049868	56971771;56971771;56971771;56975193;56973608;56975197;57002656;57004290;57040451;57040451;57042515;57040759;57050084	2	0	1	5	2	0	1	0
Gm4081	1	56976803	56978640	0	0	0	0	0	0	0	0
Gm23943	1	56999155	56999275	0	0	0	0	0	0	0	0
1700126A01Rik	1	57127340	57129400	0	0	0	0	0	0	0	0
BC055402	1;1;1;1;1;1;1	57200645;57204529;57206714;57208800;57212406;57213713;57214820	57202847;57204608;57206899;57209039;57212639;57213896;57214993	0	0	0	0	1	0	0	0
Gm5254	1	57291425	57292401	0	0	0	0	0	0	0	0
4930558J18Rik	1;1;1;1	57359222;57362566;57375248;57377405	57360663;57362763;57375519;57377544	1	2	1	3	1	2	0	1
1700066M21Rik	1;1;1;1;1;1;1	57377620;57377633;57377640;57379707;57380042;57380042;57382743	57377946;57377946;57377946;57379812;57380162;57380078;57385423	393	360	401	385	553	500	567	434
Tyw5	1;1;1;1;1;1;1;1;1;1;1;1;1;1;1;1;1;1;1;1;1;1;1;1;1;1;1;1;1;1;1;1;1;1;1;1;1;1;1;1;1;1;1;1;1;1;1;1;1;1;1;1;1;1;1;1;1;1	57388237;57388240;57388240;57388405;57388416;57388666;57388686;57390642;57390642;57390642;57390642;57390642;57390642;57390642;57390712;57391429;57391449;57391449;57391449;57391449;57391449;57391449;57393185;57393350;57393350;57393350;57393350;57393350;57393350;57393350;57393585;57393670;57394047;57394047;57394047;57394047;57394047;57394047;57396727;57396727;57396727;57396727;57396727;57396727;573…	57388752;57388752;57388752;57388752;57388752;57388752;57388752;57390758;57390758;57390758;57390771;57390758;57390758;57390758;57390758;57391536;57391536;57391740;57391511;57391536;57391536;57391536;57393487;57393487;57393487;57393487;57393698;57393487;57394091;57393487;57393694;57393694;57394091;57394091;57394091;57394091;57394091;57394091;57396796;57396796;57396796;57396796;57396796;57396796;573…	198	182	269	311	246	220	203	228
Maip1	1;1;1;1;1;1	57406328;57406759;57409912;57411723;57413240;57415656	57407222;57411632;57409983;57411849;57413387;57417953	931	699	969	1015	929	891	899	784
Gm22371	1	57422244	57422373	0	0	0	0	0	0	0	0
Gm24014	1	57467870	57468026	0	0	0	0	0	0	0	0
Gm8581	1	57518523	57519412	0	0	0	0	0	0	0	0
Gm37373	1	57520831	57523642	0	0	0	0	0	0	0	0
Gm17929	1;1	57561298;57563974	57561846;57564051	0	0	0	0	0	0	0	0
Spats2l	1;1;1;1;1;1;1;1;1;1;1;1;1;1;1;1;1;1;1;1;1;1;1;1;1;1;1;1;1;1;1;1;1;1;1;1;1;1;1;1;1;1;1;1;1;1;1;1;1;1;1;1;1;1;1;1;1;1;1;1;1;1;1;1;1;1;1;1;1;1;1;1;1;1;1;1;1;1;1;1;1;1;1;1;1;1;1;1;1;1;1;1;1;1;1;1;1;1;1;1;1;1;1;1;1;1;1;1;1;1;1;1;1;1;1	57774162;57774249;57774301;57774365;57774419;57774600;57774735;57774744;57774755;57774861;57774890;57774912;57774917;57799305;57799305;57799305;57799305;57799305;57799305;57799305;57799305;57799305;57799305;57799305;57799305;57799305;57832053;57832053;57832053;57832053;57832053;57832053;57832053;57832053;57845571;57855464;57855464;57855464;57855464;57855464;57855464;57855464;57855464;57855464;578…	57774563;57774491;57774491;57774491;57774491;57774801;57774801;57774801;57774801;57775024;57775024;57775024;57775024;57799354;57799580;57799354;57799354;57799354;57799354;57799354;57799354;57800438;57799354;57799354;57799354;57799354;57832306;57832137;57832137;57832137;57832137;57832137;57832137;57832137;57845683;57855524;57857541;57855524;57855524;57855524;57855524;57855524;57855524;57855524;578…	1479	1337	1373	1422	1450	1183	711	706
Gm17234	1;1	57909835;57916836	57909950;57917111	0	0	0	0	0	0	0	0
Kctd18	1;1;1;1;1;1;1;1;1;1;1;1;1;1;1;1;1;1;1;1;1;1;1;1;1;1;1;1;1;1;1;1;1;1;1;1;1;1;1;1;1;1;1;1;1;1;1;1;1;1	57955101;57955248;57955253;57956072;57956580;57956692;57956720;57959143;57959143;57959143;57959143;57959143;57959143;57959143;57960054;57961158;57961901;57961901;57961901;57961901;57961901;57963068;57963068;57963068;57963068;57963068;57963566;57963602;57965329;57965329;57965351;57965351;57967497;57967497;57967497;57967497;57967497;57967497;57967497;57969407;57970021;57970021;57970021;57970021;579…	57956820;57956820;57956820;57956820;57956820;57956820;57956820;57959245;57959245;57959245;57959245;57959245;57959245;57959245;57961995;57962981;57962102;57961995;57961995;57961995;57961995;57963261;57963447;57963261;57963261;57963261;57965540;57967723;57965540;57965540;57965540;57965540;57967723;57967723;57967723;57967723;57967723;57967723;57967723;57969524;57970079;57970079;57970052;57970048;579…	217	174	276	313	282	276	240	240
Sgo2a	1;1;1;1;1;1;1;1;1;1	57995971;57998096;57999964;58001218;58002894;58013507;58015359;58019589;58022716;58024784	57996312;57998221;58000139;58001295;58002979;58013742;58017983;58019742;58025898;58025899	14	19	10	5	4	33	7	9
Aox1	1;1;1;1;1;1;1;1;1;1;1;1;1;1;1;1;1;1;1;1;1;1;1;1;1;1;1;1;1;1;1;1;1;1;1;1;1;1;1;1;1;1;1;1;1;1;1;1;1;1	58029931;58029964;58041436;58041436;58043542;58043542;58047135;58047135;58049363;58049363;58053664;58053664;58054648;58054648;58056214;58056214;58057414;58057414;58058132;58058132;58059035;58059379;58061196;58062132;58063372;58063372;58065274;58065274;58068270;58068270;58068732;58068732;58070041;58070041;58073178;58076064;58077443;58078426;58081503;58082012;58085434;58092494;58094421;58095155;580…	58030058;58030058;58041493;58041493;58043638;58043638;58047243;58047243;58049489;58049489;58053725;58053725;58054737;58054737;58056294;58056294;58057558;58057558;58062316;58058224;58059186;58059472;58061305;58062316;58063534;58063534;58065366;58065366;58068439;58068439;58068846;58068846;58070879;58070163;58073274;58076188;58077576;58078513;58081589;58082203;58085661;58092589;58094549;58095229;580…	2180	1532	1649	1737	3462	2837	3053	4139
Aox3	1;1;1;1;1;1;1;1;1;1;1;1;1;1;1;1;1;1;1;1;1;1;1;1;1;1;1;1;1;1;1;1;1;1;1;1;1;1;1;1;1;1;1;1;1;1;1;1;1;1;1;1;1;1	58113130;58113136;58113138;58113186;58114871;58114871;58114871;58114871;58118598;58118598;58118598;58119481;58119481;58119481;58120978;58120978;58120978;58125018;58125018;58127627;58127627;58138216;58138216;58141351;58142670;58146424;58147194;58150295;58152554;58153021;58153480;58158201;58158905;58159637;58163349;58165837;58167603;58169624;58169778;58170657;58170657;58171742;58171742;58172121;581…	58113312;58113312;58113312;58113312;58114928;58114928;58114928;58115009;58118694;58119053;58118694;58119589;58119589;58119589;58122105;58121104;58121104;58125079;58125079;58127707;58127707;58139122;58138296;58141495;58142762;58146575;58147287;58150404;58152738;58153183;58153572;58158370;58159019;58159759;58163445;58165961;58167736;58169865;58169865;58170743;58170743;58171933;58171933;58172247;581…	7475	8606	5831	14552	8215	10335	10479	9241
Gm24548	1	58154981	58155088	0	0	0	0	0	0	0	0
Aox4	1;1;1;1;1;1;1;1;1;1;1;1;1;1;1;1;1;1;1;1;1;1;1;1;1;1;1;1;1;1;1;1;1;1;1;1;1;1;1;1;1;1;1;1;1;1;1;1;1;1;1;1;1;1;1;1;1;1;1;1;1;1;1;1;1;1;1;1;1;1	58210397;58210432;58210451;58211218;58213022;58213022;58213022;58214604;58217433;58217433;58219987;58219987;58221828;58221828;58224166;58224166;58228072;58228072;58228854;58228854;58231105;58231105;58231481;58231481;58233838;58233838;58235119;58235119;58236667;58236667;58239117;58239117;58240606;58240681;58240681;58245060;58245060;58245060;58245801;58245801;58246239;58246239;58247206;58247206;582…	58210628;58210628;58210628;58213362;58213079;58213079;58213079;58215410;58217529;58217529;58220095;58220095;58221954;58221954;58224227;58224227;58228155;58228155;58228934;58228934;58231249;58231249;58231573;58231573;58233989;58233989;58235212;58235212;58236779;58236779;58239301;58239301;58240843;58240843;58240843;58245161;58245152;58245152;58245970;58245970;58246353;58246353;58247328;58247328;582…	0	4	0	0	0	1	3	0
Gm15759	1;1;1;1;1;1	58254117;58262468;58276124;58289409;58298830;58315234	58256945;58262616;58276212;58289502;58298968;58315656	0	0	0	0	0	0	0	0
Aox2	1;1;1;1;1;1;1;1;1;1;1;1;1;1;1;1;1;1;1;1;1;1;1;1;1;1;1;1;1;1;1;1;1;1;1;1	58278326;58281177;58282666;58283487;58285571;58287692;58289908;58292198;58294301;58295863;58299763;58300615;58303527;58304429;58305204;58307350;58308859;58309981;58312275;58322779;58330770;58332543;58334680;58336600;58337335;58339459;58343656;58346225;58349053;58350237;58351155;58354162;58354310;58358918;58376262;58378641	58278475;58281234;58282762;58283595;58285697;58287753;58289991;58292278;58294445;58295955;58299914;58300708;58303636;58304613;58305390;58307442;58309028;58310095;58312397;58322875;58330894;58332676;58334767;58336686;58337526;58339686;58343751;58346353;58349127;58350289;58351269;58354227;58354498;58359085;58376336;58380259	4	1	0	0	2	0	5	3
Gm37607	1	58383512	58386134	32	60	60	64	51	52	72	72
Bzw1	1;1;1;1;1;1;1;1;1;1;1;1;1;1;1;1;1;1;1;1;1;1;1;1;1;1;1;1;1;1;1;1;1;1;1;1;1;1;1;1;1;1	58392898;58393124;58393132;58393470;58394202;58394202;58394202;58394202;58397676;58397676;58397676;58399004;58399004;58399004;58400079;58400079;58400079;58400707;58400707;58400707;58400707;58401114;58401114;58401114;58401114;58401341;58401341;58401341;58401341;58402887;58402887;58402887;58402887;58403615;58403615;58403615;58404232;58404232;58404232;58405035;58405035;58405035	58393216;58393216;58393216;58393626;58394275;58394275;58394275;58394275;58397852;58397852;58397852;58399098;58399098;58399098;58400144;58400144;58400144;58400842;58400842;58400842;58400842;58401223;58401223;58401223;58401223;58401511;58401511;58401511;58401511;58403033;58403033;58403004;58403033;58403753;58403753;58403753;58404354;58404354;58404354;58405131;58405487;58407353	6518	5894	6691	7369	7389	7515	7694	6583
Clk1	1;1;1;1;1;1;1;1;1;1;1;1;1;1;1;1;1;1;1;1;1;1;1;1;1;1;1;1;1;1;1;1;1;1;1;1;1;1;1;1;1;1;1;1;1;1;1;1;1;1;1;1;1;1;1;1;1;1;1;1;1;1;1;1;1;1;1;1;1;1;1;1;1;1;1;1;1;1;1	58410189;58412000;58412000;58412000;58412000;58412000;58412000;58412316;58412647;58412647;58412647;58412647;58412647;58412647;58412647;58412947;58412947;58412947;58412947;58412947;58412947;58412947;58413390;58413390;58413390;58413390;58413390;58413390;58414372;58414372;58414372;58414372;58414372;58414590;58414590;58414590;58414590;58414590;58414590;58414615;58416143;58416457;58416910;58417013;584…	58412340;58412340;58412340;58412340;58412340;58412340;58412340;58412737;58412737;58412737;58412737;58412737;58412737;58412861;58412737;58413026;58413026;58413026;58413026;58413026;58413437;58413026;58413825;58413472;58413472;58413472;58413472;58413472;58414501;58414501;58414501;58414501;58414501;58414684;58414684;58414684;58414684;58415657;58414684;58414684;58417383;58416765;58417179;58417383;584…	2885	2719	3240	3714	3441	3211	3267	2967
Ppil3	1;1;1;1;1;1;1;1;1;1;1;1;1;1;1;1;1;1;1;1;1;1;1;1;1;1;1;1;1;1;1;1;1;1;1;1;1;1;1;1;1;1;1;1;1;1;1	58430994;58430994;58430997;58431020;58432072;58433787;58434331;58434331;58434331;58434415;58434419;58438176;58438344;58438344;58438344;58438344;58438344;58438344;58438830;58440843;58440843;58440843;58440843;58440843;58440843;58440843;58442525;58442525;58442525;58442525;58442525;58442525;58442525;58444589;58444589;58444589;58444589;58444589;58444589;58444589;58444811;58445146;58445146;58445146;584…	58431330;58431330;58431330;58431330;58432185;58434449;58434449;58434449;58434449;58434449;58434449;58438411;58438411;58438411;58438411;58438411;58438411;58438411;58440968;58440936;58440936;58440936;58440936;58440936;58440936;58440936;58442599;58442599;58442599;58442599;58442599;58442599;58442599;58444639;58444639;58444639;58444639;58444639;58444639;58444639;58445429;58445176;58445369;58445434;584…	367	332	502	491	388	384	340	393
Nif3l1	1;1;1;1;1;1;1;1;1;1;1;1;1;1;1;1;1;1;1;1;1;1;1;1;1;1;1;1;1;1;1;1;1;1;1	58445151;58445267;58445628;58445729;58447445;58447631;58447634;58447634;58447634;58447634;58449167;58449244;58450387;58450387;58450387;58450387;58450387;58452089;58452089;58452089;58452089;58453404;58455597;58455597;58455597;58455597;58457685;58457780;58457780;58457780;58457780;58461141;58461141;58461141;58480986	58445634;58445634;58445634;58445785;58447546;58448089;58448089;58448050;58448089;58448089;58449426;58449426;58450549;58450549;58450507;58450549;58450549;58452215;58452215;58452215;58452215;58456188;58455735;58455735;58455735;58455735;58457863;58457800;58457863;58457863;58457863;58461384;58462266;58463456;58481816	945	800	1078	997	969	881	917	937
Orc2	1;1;1;1;1;1;1;1;1;1;1;1;1;1;1;1;1;1;1;1;1;1;1;1;1;1;1;1;1;1;1;1;1;1;1;1;1;1;1;1;1;1;1;1	58462771;58464204;58465995;58465995;58467651;58467651;58469668;58469668;58470940;58470940;58472305;58472305;58474809;58474809;58476434;58476434;58480251;58480251;58480311;58480960;58480960;58480960;58483643;58483643;58483698;58492857;58492857;58492857;58493661;58493661;58493661;58497376;58497376;58497376;58500241;58500346;58501323;58501323;58501323;58501842;58501842;58504772;58504772;58504772	58464290;58464290;58466113;58466113;58467712;58467712;58469839;58469839;58471086;58471086;58472401;58472401;58474941;58474941;58476543;58476543;58480349;58480349;58480349;58481449;58481153;58481153;58483703;58483703;58483703;58492888;58492888;58492888;58493750;58493750;58493750;58497465;58497465;58497465;58500384;58500384;58501426;58501416;58501426;58501884;58501890;58504955;58504925;58505109	390	394	402	494	550	468	463	577
Gm23966	1	58466515	58466621	0	3	8	4	4	4	3	1
Gm15834	1;1;1;1;1;1;1;1;1;1;1;1;1	58505148;58505152;58505155;58510571;58510571;58510571;58512139;58515712;58515712;58517063;58517625;58520435;58523019	58505227;58505227;58505231;58512266;58512616;58510644;58512266;58517530;58515777;58517169;58517765;58520748;58523230	7	2	8	5	11	5	10	4
Fam126b	1;1;1;1;1;1;1;1;1;1;1;1;1;1;1;1;1;1;1;1;1;1;1;1;1;1;1;1;1;1;1;1;1;1;1;1;1;1;1;1;1;1;1;1;1;1;1;1;1;1;1;1;1;1;1;1;1;1;1;1;1;1;1;1;1;1	58522806;58527021;58527743;58529083;58534485;58534485;58535390;58535390;58535390;58535390;58539559;58539559;58539559;58539559;58540134;58540134;58540134;58540134;58544667;58544667;58544667;58544667;58546107;58546107;58546107;58546107;58548639;58548639;58548639;58548639;58552150;58552150;58552150;58552150;58552187;58556509;58557272;58557272;58557272;58557272;58557272;58557333;58557360;58557977;585…	58530259;58530259;58530259;58530259;58534652;58534652;58535549;58535549;58535549;58535549;58539646;58539646;58539646;58539646;58540250;58540250;58540250;58540250;58544762;58544762;58544762;58544762;58546222;58546222;58546222;58546222;58548719;58548719;58548719;58548719;58552329;58552329;58552329;58552329;58552329;58556564;58557373;58557373;58557373;58557373;58557373;58557373;58557373;58558057;585…	497	542	496	642	794	695	670	739
Ndufb3	1;1;1	58586384;58591090;58595649	58586670;58591249;58595964	1539	1230	1905	1646	1410	1259	1224	917
Gm29389	1	58625214	58625565	0	0	0	0	0	0	0	0
Gm18802	1;1	58630375;58636798	58630715;58637344	0	0	0	0	0	0	0	0
Cbx3-ps7	1	58646688	58647239	0	4	0	4	0	2	0	0
Flacc1	1;1;1;1;1;1;1;1;1;1;1;1;1;1;1;1;1;1;1;1;1;1;1;1;1;1;1;1;1;1;1;1;1;1;1;1;1;1;1;1;1;1;1;1;1;1;1;1;1;1;1;1;1;1;1;1;1;1;1;1;1;1;1;1;1;1;1;1;1	58646903;58658120;58658120;58658363;58658996;58658996;58658996;58659223;58659223;58659223;58661400;58661400;58661400;58661400;58666827;58666827;58666827;58666827;58666895;58667729;58667729;58667729;58667729;58667729;58669428;58669428;58669428;58669428;58669428;58670370;58670370;58670370;58670370;58676196;58676529;58676529;58676529;58676529;58676529;58678286;58678286;58678286;58678286;58678286;586…	58647219;58658430;58658434;58658434;58659105;58659105;58659105;58659312;58659312;58659312;58661462;58661462;58661462;58661462;58666930;58666930;58666930;58666930;58666930;58667828;58667828;58667828;58667828;58667828;58670467;58669480;58669480;58669480;58669480;58670467;58670467;58670467;58670467;58676590;58676590;58676590;58676590;58676590;58676590;58678379;58678379;58678379;58678379;58678379;586…	4	2	0	1	3	1	1	5
Gm20257	1;1;1	58652641;58654945;58654945	58652689;58655831;58655074	110	124	210	227	211	268	396	301
Gm28803	1;1	58702309;58703590	58702675;58703986	0	0	0	0	0	0	0	0
Cflar	1;1;1;1;1;1;1;1;1;1;1;1;1;1;1;1;1;1;1;1;1;1;1;1;1;1;1;1;1;1;1;1;1;1;1;1;1;1;1;1;1;1;1;1;1;1;1;1;1;1;1;1;1;1;1;1;1;1;1;1;1;1;1;1;1;1;1;1;1;1	58711508;58711508;58711510;58711516;58711534;58711544;58711551;58711560;58713294;58713296;58713296;58713302;58713317;58713571;58713571;58713571;58713571;58713571;58713886;58714117;58717260;58722329;58726306;58726306;58726306;58726306;58726306;58726306;58729056;58729056;58729056;58729056;58730552;58731152;58731152;58731152;58731152;58731152;58731152;58731152;58732253;58732253;58732253;58732253;587…	58711592;58711592;58711592;58711592;58711592;58711592;58711592;58711592;58713659;58713659;58713886;58713659;58713659;58713659;58713889;58713659;58713657;58713659;58717562;58714303;58717554;58723070;58726732;58726732;58726732;58726732;58726732;58726732;58729161;58729161;58729161;58729161;58730662;58731287;58731287;58731287;58731287;58731287;58731246;58731287;58732326;58732326;58733227;58732326;587…	7854	7520	7207	8113	7668	7545	7705	6233
Gm3841	1	58785209	58785659	0	0	0	0	0	1	0	1
Casp8	1;1;1;1;1;1;1;1;1;1;1;1;1;1;1;1;1;1;1;1;1;1;1;1;1;1;1;1;1;1;1;1;1;1;1;1;1;1	58795374;58795477;58802502;58802653;58803999;58803999;58823915;58823915;58823915;58823915;58827207;58827207;58827207;58827207;58828873;58828873;58828873;58828873;58829096;58829096;58829096;58829096;58831606;58831606;58831606;58831606;58833633;58833633;58833633;58833633;58844344;58844344;58844344;58844344;58846622;58846622;58846622;58846622	58795738;58795738;58802693;58802693;58804114;58804114;58824247;58824247;58824247;58824247;58827312;58827312;58827312;58827312;58829011;58829011;58829011;58829011;58829149;58829149;58829149;58829149;58831667;58831667;58831667;58831667;58833774;58833774;58833774;58833774;58844845;58844845;58844845;58844845;58846754;58847008;58846754;58847503	2060	2006	2590	2263	2052	2176	2330	2669
Gm37760	1	58797783	58801623	5	4	19	11	14	12	14	19
Gm28802	1;1;1;1;1;1;1;1;1;1;1;1	58850085;58850659;58850886;58855094;58860379;58861269;58875642;58876350;58878016;58890723;58891493;58892680	58850091;58850768;58850975;58855156;58860431;58861366;58875703;58876443;58878149;58890767;58891567;58892792	1	0	0	0	1	1	1	0
Trak2	1;1;1;1;1;1;1;1;1;1;1;1;1;1;1;1;1;1;1;1;1;1;1;1;1;1;1;1;1;1;1;1;1;1;1;1;1;1;1;1	58900449;58903504;58903672;58906706;58906706;58908523;58908523;58909950;58909950;58911636;58911636;58912186;58912186;58915686;58915686;58918772;58918772;58919221;58919221;58919896;58921074;58921074;58921074;58921680;58921680;58921680;58923522;58923522;58926651;58926651;58926663;58935746;58935746;58945902;58946247;58946247;58946247;58973237;58973237;58973237	58904182;58904182;58904182;58907212;58906811;58908789;58908789;58910248;58910248;58911836;58911836;58912262;58912262;58915823;58915823;58918846;58918846;58919351;58919351;58920048;58921152;58921152;58921152;58921697;58921889;58921889;58923638;58923638;58926727;58926727;58926727;58935940;58935940;58946535;58946535;58946337;58946535;58973429;58973430;58973430	2545	2043	2142	2230	2825	2553	3200	2835
Stradb	1;1;1;1;1;1;1;1;1;1;1;1;1;1;1;1;1;1;1;1;1;1;1;1;1;1;1;1;1;1;1;1;1;1;1;1;1;1;1;1;1;1;1;1;1;1;1;1;1;1;1;1;1;1;1;1	58973522;58973522;58973522;58973522;58973522;58973522;58976959;58976959;58976959;58976959;58976959;58976959;58979934;58979934;58979934;58979934;58979934;58979934;58980407;58985289;58985289;58985289;58985289;58985289;58988506;58988506;58988506;58988506;58989690;58989690;58989690;58989690;58991013;58991013;58991013;58991013;58991058;58992204;58992204;58992204;58992651;58992651;58992651;58992651;589…	58973850;58973850;58973850;58973850;58973850;58973850;58977065;58977065;58977065;58977065;58977065;58977065;58980014;58980014;58980014;58980014;58980014;58981475;58980573;58985388;58985388;58985388;58987847;58985388;58988627;58988627;58988627;58988627;58989798;58989798;58989798;58989798;58991136;58991136;58991136;58991512;58991136;58992375;58992375;58992375;58992755;58992755;58992755;58992755;589…	561	387	602	528	731	748	826	691
C2cd6	1;1;1;1;1;1;1;1;1;1;1;1;1;1;1;1;1;1;1;1;1;1;1;1;1;1;1;1;1;1;1;1;1;1;1;1;1;1;1;1;1;1;1;1;1;1;1;1;1;1;1;1;1;1;1	58997116;58997116;59003141;59010069;59010069;59012634;59012634;59018750;59018750;59022879;59022879;59050506;59050998;59050998;59052496;59052496;59052496;59058656;59058656;59058656;59060572;59060572;59060572;59062396;59062396;59062396;59066150;59066150;59066150;59067777;59067777;59067777;59068683;59068683;59068683;59069717;59069717;59069717;59069820;59074997;59074997;59074997;59074997;59076671;590…	58997601;58997601;59007814;59010143;59010143;59012696;59012696;59018811;59018811;59022915;59022915;59051285;59051285;59051285;59052533;59052533;59052533;59058719;59058719;59058719;59060677;59060677;59060677;59062530;59062530;59062530;59066229;59066229;59066229;59067845;59067845;59067845;59068727;59068727;59068727;59069842;59069842;59069842;59069842;59075142;59075142;59075142;59075142;59076722;590…	0	0	0	0	0	0	0	0
AC169382.1	1;1	58997123;59003141	58997601;59003539	0	0	0	0	0	0	0	0
Gm29018	1;1;1;1;1;1	59014224;59035928;59036055;59037241;59037701;59058820	59014314;59036099;59036099;59037302;59037906;59059481	0	0	0	0	0	0	0	0
Gm25502	1	59070988	59071118	0	0	0	0	0	0	0	0
Tmem237	1;1;1;1;1;1;1;1;1;1;1;1;1;1;1;1;1;1;1;1;1;1;1;1;1;1;1;1;1;1;1;1;1;1;1;1;1;1;1;1;1;1;1;1;1;1;1;1;1;1;1;1;1;1;1;1;1;1;1;1;1;1;1	59100590;59100597;59100911;59105546;59105546;59105546;59106544;59106544;59106544;59107454;59107454;59107454;59108038;59108038;59108038;59108195;59108675;59108675;59108675;59108675;59108784;59109039;59109039;59109039;59109039;59109039;59109090;59109871;59109988;59109988;59109988;59109988;59109988;59109988;59114081;59114081;59114081;59114081;59114081;59114081;59114081;59115873;59115873;59115873;591…	59101198;59101198;59101198;59105667;59105667;59105667;59106634;59106634;59106634;59107527;59107527;59107527;59108229;59108229;59108229;59108229;59108798;59108798;59108798;59108798;59108798;59109196;59109196;59109196;59109196;59109196;59109196;59110105;59110105;59110105;59110105;59110105;59110105;59110105;59114218;59114218;59114316;59114218;59114218;59114218;59114218;59115958;59115929;59115929;591…	75	59	77	81	93	71	67	87
G730003C15Rik	1;1	59119833;59119833	59122141;59122139	6	2	3	10	10	7	4	1
Mpp4	1;1;1;1;1;1;1;1;1;1;1;1;1;1;1;1;1;1;1;1;1;1;1;1;1;1;1;1;1;1;1;1;1;1;1;1;1;1;1;1;1;1;1;1;1;1;1;1;1;1;1;1;1;1;1;1;1;1;1;1;1;1;1;1;1;1;1;1;1;1;1;1;1;1;1;1;1;1;1;1;1;1;1;1;1;1;1;1;1;1;1;1;1;1;1;1;1;1;1;1;1;1;1;1;1;1;1;1;1;1;1;1;1;1;1;1;1;1;1;1;1;1;1;1;1;1;1;1;1;1;1;1;1;1;1;1;1;1;1;1;1;1;1;1;1;1;1;1;1;1;1;1;1;1;1;1;1;1;1;1;1;1;1;1	59120935;59120935;59120935;59120936;59120940;59121144;59121253;59123443;59123443;59123443;59123443;59123443;59123443;59123443;59124631;59124631;59124631;59124631;59124631;59124631;59124631;59125523;59125523;59125523;59125523;59125523;59125523;59125523;59128932;59128932;59128932;59128932;59128932;59128932;59128932;59129925;59129925;59129925;59129925;59129925;59129925;59129925;59131922;59131922;591…	59121444;59121444;59121444;59121444;59121444;59121444;59121444;59123577;59123577;59123577;59123577;59123577;59123577;59123577;59124739;59124739;59125200;59124739;59124739;59124739;59124739;59125616;59125616;59125616;59125616;59125616;59125616;59125616;59129012;59129012;59129012;59129012;59129012;59129012;59129012;59130095;59130095;59130095;59130095;59130095;59130095;59130095;59131963;59131963;591…	26	23	24	28	47	35	76	21
Gm29017	1;1	59151047;59167399	59151216;59169320	11	2	7	11	12	0	0	0
Gm19125	1	59155607	59156989	0	0	0	0	0	0	0	0
Als2	1;1;1;1;1;1;1;1;1;1;1;1;1;1;1;1;1;1;1;1;1;1;1;1;1;1;1;1;1;1;1;1;1;1;1;1;1;1;1;1;1;1;1;1;1;1;1;1;1;1;1;1;1;1;1;1;1;1;1;1;1;1;1;1;1;1;1;1;1;1;1;1;1;1;1;1;1;1;1;1;1;1;1;1;1	59162926;59164058;59167183;59167183;59167463;59167463;59168151;59168151;59168389;59168389;59169837;59169837;59170437;59170437;59173156;59173156;59174924;59174924;59178532;59178532;59179060;59179060;59180106;59180106;59180549;59180549;59183164;59183164;59183781;59183781;59185213;59185213;59185397;59185397;59186012;59186012;59186456;59186456;59187321;59187321;59187735;59187735;59191609;59191889;591…	59164215;59164215;59167279;59167279;59167612;59167612;59168212;59168212;59168434;59168434;59170013;59170013;59170559;59170559;59173313;59173313;59175041;59175041;59178699;59178699;59179193;59179193;59180183;59180183;59180660;59180660;59183328;59183328;59183879;59183879;59185278;59185278;59185599;59185599;59186078;59186078;59186526;59186526;59187449;59187449;59187866;59187866;59192051;59192051;591…	3060	2216	2497	2127	2962	2846	2784	2720
Cdk15	1;1;1;1;1;1;1;1;1;1;1;1;1;1;1;1;1;1;1;1;1;1;1;1;1;1;1;1;1;1;1;1;1;1;1	59256906;59256907;59257128;59257816;59257816;59257816;59258703;59258703;59265604;59265604;59280569;59280569;59281409;59281409;59287762;59287762;59289659;59289659;59298936;59301195;59301195;59301195;59310796;59310796;59310796;59326671;59326671;59330859;59330859;59344248;59344248;59344248;59352270;59352270;59352270	59257104;59257098;59257407;59257878;59257956;59257956;59258797;59258797;59265683;59265683;59280663;59280663;59281471;59281471;59287885;59287885;59289779;59289779;59299054;59301288;59301288;59301288;59310859;59310859;59310859;59326719;59326719;59330998;59330998;59344366;59344366;59344366;59352448;59352369;59352993	0	0	0	0	0	0	0	1
Gm29016	1;1;1;1	59378930;59385859;59386786;59391556	59378977;59385997;59386867;59392299	0	0	1	0	1	0	1	0
Gm37737	1	59447865	59449502	0	0	0	0	0	0	0	0
Fzd7	1	59482424	59486955	301	213	279	169	525	520	368	402
Gm26813	1;1	59488480;59492246	59491706;59492605	0	0	0	0	0	0	0	0
Gm973	1;1;1;1;1;1;1;1;1;1;1;1;1;1;1;1;1;1;1;1;1;1;1;1;1;1;1;1;1;1;1;1;1;1;1;1;1;1;1;1;1;1;1;1;1;1;1;1;1;1;1;1;1;1;1;1;1;1	59516264;59524294;59526711;59526711;59541314;59541314;59544221;59544574;59544574;59548831;59549912;59549912;59549912;59551134;59551134;59552420;59552420;59556156;59556156;59556156;59558008;59558086;59558086;59562643;59562643;59562646;59566594;59566594;59582396;59582396;59596939;59606782;59606816;59607733;59607733;59607733;59607733;59619414;59625087;59625087;59625087;59625087;59627457;59627457;596…	59516518;59524741;59526977;59526977;59541473;59541473;59544729;59544729;59544729;59549086;59550039;59550039;59550039;59551296;59551296;59552527;59552562;59556294;59556324;59556324;59558226;59558304;59558226;59562791;59562810;59562810;59566636;59566704;59582475;59582475;59597076;59606954;59606954;59607805;59607805;59607805;59607805;59619445;59625177;59625177;59625177;59625177;59627607;59627607;596…	1	0	0	1	0	0	0	0
Gm28411	1;1;1;1;1;1	59532991;59542158;59542439;59542439;59548688;59549438	59533242;59542303;59542549;59542549;59548788;59549521	0	2	0	0	0	0	0	0
1700122D07Rik	1;1	59534811;59537047	59535048;59537229	0	0	0	0	0	0	0	0
Sumo1	1;1;1;1;1;1;1;1;1;1;1;1;1;1;1;1	59586558;59619407;59639434;59639944;59642418;59642418;59643996;59644517;59655458;59655458;59655458;59655458;59670680;59670680;59670680;59670680	59586694;59619609;59640268;59640268;59642489;59642489;59644594;59644594;59655532;59655532;59655532;59655532;59670739;59670834;59670834;59670792	1430	1420	1663	1704	1535	1289	1065	982
Gm24545	1	59626580	59626664	0	0	0	0	0	0	0	0
D430013B06Rik	1	59646200	59648071	16	19	10	20	13	12	17	16
Gm29596	1	59673241	59673625	4	10	4	4	4	2	6	3
Nop58	1;1;1;1;1;1;1;1;1;1;1;1;1;1;1;1;1;1;1;1;1;1;1;1;1;1;1;1;1;1;1;1;1;1;1;1;1;1;1;1;1;1;1;1;1;1;1;1;1;1;1;1;1;1;1;1;1;1;1;1;1;1;1;1;1;1;1;1;1;1;1;1;1;1;1;1;1;1;1;1;1;1;1;1;1;1;1;1;1;1;1;1;1;1;1;1	59684971;59684977;59684985;59685003;59685006;59685009;59685021;59685054;59688570;59688570;59690179;59690486;59690486;59690486;59690486;59690486;59690486;59690486;59690486;59692337;59692337;59692337;59692337;59692337;59692337;59692337;59692337;59692444;59692477;59692552;59692612;59695978;59695978;59695978;59695978;59695978;59695978;59695978;59696027;59698323;59698323;59698323;59698323;59698323;596…	59685226;59685226;59685226;59685226;59685226;59685226;59685226;59685226;59688619;59688619;59690562;59690562;59690562;59690989;59690562;59690562;59690562;59690562;59690562;59692389;59692389;59692389;59692389;59692389;59692688;59692389;59692389;59692728;59692666;59692728;59692728;59696099;59696099;59696052;59696099;59696099;59696077;59696099;59696099;59698459;59698459;59698386;59698422;59698459;596…	3201	3406	3705	4007	3535	3333	3665	3440
Snord70	1	59691934	59692020	2	1	0	0	1	0	4	0
Gm26293	1	59692509	59692592	0	0	0	0	0	0	0	0
Gm26287	1	59704258	59704338	4	1	0	1	1	0	0	0
Snord11	1	59704790	59704873	1	0	0	1	4	0	0	0
Bmpr2	1;1;1;1;1;1;1;1;1;1;1;1;1;1;1;1	59763400;59813588;59815241;59841431;59842743;59845478;59847058;59850665;59851178;59851477;59852294;59852294;59859173;59863781;59867336;59870235	59764728;59813758;59815411;59841541;59842834;59845708;59847172;59851338;59851338;59856195;59852351;59852441;59859309;59863953;59868615;59879014	1646	1653	1580	1783	1690	1860	1603	1659
Gm38125	1	59801263	59804700	4	0	1	0	2	0	0	0
Gm37977	1	59886969	59887689	0	0	0	0	0	0	0	0
Fam117b	1;1;1;1;1;1;1;1;1;1;1;1;1	59913006;59949053;59952935;59958322;59968954;59970486;59970680;59974883;59974883;59979181;59979278;59981409;59981409	59913752;59949204;59953024;59958435;59969097;59970711;59970711;59975003;59975003;59980938;59979435;59985346;59981515	216	163	228	347	304	305	286	290
Gm37531	1	59929688	59935102	1	1	0	0	1	2	0	0
Gm18829	1;1;1	59950403;59951089;59951967	59950824;59951790;59952464	0	0	0	0	0	0	0	0
Ica1l	1;1;1;1;1;1;1;1;1;1;1;1;1;1;1;1;1;1;1;1;1;1;1;1;1;1;1;1;1;1;1;1;1;1;1;1;1;1;1;1;1;1	59982490;59983487;59989068;59989075;59990885;59991124;59995954;59997451;59997451;59997451;60003656;60003656;60003656;60006234;60006234;60006234;60007808;60007808;60007808;60010109;60010109;60010109;60013820;60013820;60013820;60015255;60015712;60015712;60015712;60020791;60022578;60022578;60022578;60022578;60022578;60028068;60028068;60028068;60028068;60042797;60043070;60043070	59982869;59983579;59991239;59991239;59990927;59991188;59996028;59997711;59997711;59997711;60003705;60003705;60003705;60006319;60006319;60006319;60007906;60007906;60007906;60010234;60010234;60010234;60014018;60014018;60014018;60015835;60015835;60015835;60015835;60021384;60022650;60022615;60022650;60022650;60022650;60028236;60028229;60028246;60028236;60043087;60043184;60043122	0	2	7	1	1	0	0	1
Wdr12	1;1;1;1;1;1;1;1;1;1;1;1;1;1;1;1;1;1;1;1;1;1;1;1;1;1;1;1;1;1;1;1;1;1;1;1;1;1;1;1;1;1;1;1;1;1;1;1;1;1;1;1;1;1;1;1;1;1;1	60069785;60076868;60076868;60080519;60080519;60080519;60082037;60082037;60082037;60082291;60082291;60082291;60082509;60082509;60082509;60083085;60083755;60083755;60083755;60083795;60085711;60085711;60085711;60085711;60085711;60087046;60087046;60087046;60088041;60088041;60088041;60088041;60088041;60089252;60089252;60089252;60089252;60089252;60091020;60091020;60091020;60091020;60091020;60093998;600…	60078241;60078241;60078241;60080591;60080591;60080591;60082169;60082169;60082169;60082396;60082396;60082396;60082649;60082649;60082649;60083840;60083840;60083840;60083840;60083840;60085939;60085762;60085756;60085756;60085756;60087200;60087200;60087200;60088156;60088156;60088156;60088156;60088156;60089358;60089358;60089358;60089358;60089358;60091114;60091114;60091114;60091114;60091114;60094526;600…	492	440	516	608	638	543	627	670
Carf	1;1;1;1;1;1;1;1;1;1;1;1;1;1;1;1;1;1;1;1;1;1;1;1;1;1;1;1;1;1;1;1;1;1;1;1;1;1;1;1;1;1;1;1;1;1;1;1;1;1;1;1;1;1;1;1;1;1;1;1;1;1;1;1;1;1;1;1;1;1;1;1;1;1;1;1;1;1;1;1;1;1;1;1;1;1	60098247;60098264;60098264;60101246;60102627;60105311;60105311;60105311;60105344;60108081;60108083;60108083;60108102;60108102;60109222;60109222;60109327;60109327;60109327;60109327;60124851;60124851;60124851;60124851;60124851;60124851;60125079;60125920;60125920;60125920;60125920;60125920;60125920;60127989;60127989;60127989;60127989;60127989;60131844;60131844;60131844;60131844;60131844;60136264;601…	60098307;60098307;60098307;60104480;60102784;60109061;60105434;60105434;60105427;60108200;60108200;60108200;60108200;60108200;60109449;60109449;60109449;60109449;60109449;60109449;60124911;60124911;60124911;60124911;60124911;60124911;60125145;60126034;60126034;60126034;60126034;60125977;60126034;60128073;60128073;60128073;60128073;60128073;60132033;60132033;60132033;60132033;60132033;60136384;601…	89	78	92	106	162	150	105	152
Gm15464	1	60117255	60117685	0	0	0	0	0	0	0	0
Nbeal1	1;1;1;1;1;1;1;1;1;1;1;1;1;1;1;1;1;1;1;1;1;1;1;1;1;1;1;1;1;1;1;1;1;1;1;1;1;1;1;1;1;1;1;1;1;1;1;1;1;1;1;1;1;1;1;1;1;1;1;1;1;1;1;1;1;1;1;1;1;1;1;1;1;1;1;1;1;1;1;1;1;1;1;1;1;1;1;1;1;1;1;1;1;1;1;1;1;1;1;1;1;1;1;1;1;1;1;1;1;1;1;1;1;1;1;1;1;1;1;1;1;1;1;1;1;1;1;1;1;1;1;1;1;1;1;1;1;1;1;1;1;1;1;1;1;1;1;1;1;1;1;1;1;1;1	60180599;60180812;60181463;60194504;60195015;60200105;60200864;60206334;60217196;60222067;60222202;60224625;60224625;60227222;60228622;60230602;60230602;60234797;60234797;60234981;60234981;60235464;60236371;60236371;60237097;60237097;60238572;60238572;60242539;60242539;60244794;60244794;60247616;60247616;60248363;60248363;60251035;60251035;60251304;60251304;60253352;60253352;60254894;60254894;602…	60180685;60185898;60181754;60194595;60195176;60200186;60200991;60206416;60217281;60222373;60222373;60224731;60224731;60229898;60228708;60230685;60230685;60234895;60234895;60235561;60235561;60235561;60236503;60236503;60237216;60237216;60238875;60238875;60242624;60242624;60244883;60244883;60247784;60247784;60248496;60248496;60251194;60251194;60251406;60251406;60253508;60253508;60255052;60255052;602…	459	498	499	576	619	606	627	522
Gm29332	1	60267402	60267628	0	0	0	0	0	0	0	0
Cyp20a1	1;1;1;1;1;1;1;1;1;1;1;1;1;1;1;1;1;1;1;1;1;1;1;1;1;1;1;1;1;1;1;1;1	60343323;60343323;60343323;60352121;60352121;60352121;60352909;60352909;60354514;60354514;60354514;60363190;60363190;60363190;60366649;60366649;60366649;60371221;60371221;60371221;60372590;60372590;60372590;60376067;60376067;60379374;60379374;60382404;60382404;60386905;60386905;60387139;60387139	60343457;60343457;60343457;60352170;60352170;60352170;60353075;60353075;60354656;60354656;60354656;60363357;60363357;60363357;60366727;60366727;60366727;60371336;60371336;60371336;60372644;60372644;60372707;60376187;60376187;60379485;60379485;60382468;60382468;60386994;60386994;60388060;60388060	401	394	435	471	407	492	419	351
6030460B20Rik	1	60353119	60354176	1	0	1	0	0	2	0	0
Abi2	1;1;1;1;1;1;1;1;1;1;1;1;1;1;1;1;1;1;1;1;1;1;1;1;1;1;1;1;1;1;1;1;1;1;1;1;1;1;1;1;1;1;1;1;1;1;1;1;1;1;1;1;1;1;1;1;1;1;1;1;1;1;1;1;1;1;1;1;1;1;1;1;1;1;1;1;1;1;1;1;1;1;1;1;1;1;1;1;1;1;1;1;1;1	60409619;60409695;60409695;60409734;60409781;60409795;60409803;60409808;60434243;60434243;60434243;60434243;60434243;60434243;60434243;60437056;60437056;60437056;60437056;60437056;60437056;60437056;60437083;60437207;60437212;60438942;60438942;60438942;60438942;60438942;60438942;60443985;60443985;60443985;60443985;60443985;60443985;60443985;60443985;60443985;60443985;60443985;60447260;60447260;604…	60409919;60409919;60409919;60409919;60409919;60409919;60409919;60409919;60434492;60434410;60434410;60434410;60434410;60434410;60434410;60437232;60438959;60437232;60437232;60437232;60437232;60437232;60437232;60437232;60437232;60438959;60438959;60438959;60438959;60438959;60438959;60444082;60444082;60444082;60444082;60444082;60444082;60444778;60444082;60444082;60444082;60444082;60447406;60447304;604…	81	85	111	113	80	115	85	104
Raph1	1;1;1;1;1;1;1;1;1;1;1;1;1;1;1;1;1;1;1;1;1;1;1;1;1;1;1;1;1;1;1;1;1;1;1;1;1;1;1;1;1;1;1;1;1;1;1;1;1;1;1;1;1;1;1;1;1;1;1;1;1	60482292;60483185;60483236;60490676;60493323;60493538;60493538;60493538;60493538;60495415;60495415;60495415;60495415;60495415;60496225;60496225;60496225;60496225;60496225;60498424;60498424;60498424;60498424;60499480;60499480;60499480;60499480;60500555;60500555;60500555;60501603;60501756;60501756;60501756;60502825;60502825;60502825;60503518;60503518;60503518;60510417;60510417;60513809;60518980;605…	60490321;60483340;60483340;60490944;60493680;60493680;60493680;60493680;60493680;60495535;60495535;60495535;60495535;60495535;60496281;60496323;60496323;60496323;60496323;60498534;60498534;60498534;60498534;60499623;60499623;60499550;60499623;60500620;60500620;60500620;60503265;60501877;60501877;60501877;60502984;60502984;60502984;60503595;60503595;60503595;60510491;60510491;60522291;60519060;605…	15231	13359	15561	15561	14743	14062	18325	11992
Gm11575	1	60522839	60523066	5	6	3	4	4	3	7	3
Gm11576	1	60537020	60537436	0	0	0	0	0	0	0	0
Gm11578	1	60592251	60592709	5	4	2	4	5	3	6	2
Gm38388	1	60594807	60596236	17	18	41	34	29	26	26	28
Gm23762	1	60613698	60613803	0	1	0	0	0	0	0	0
Gm11577	1;1	60700872;60701380	60701050;60701937	0	3	0	1	1	3	2	0
Eif4a-ps4	1	60703932	60705149	24	15	18	15	11	13	18	15
Cd28	1;1;1;1;1;1;1;1;1;1	60716800;60718510;60720486;60746358;60746402;60762979;60762979;60762979;60765277;60769657	60717001;60718699;60720577;60746528;60746528;60764626;60763335;60763163;60765392;60773359	18	72	42	75	24	20	29	29
Gm11579	1;1	60776665;60781550	60777224;60781834	0	0	0	0	0	0	0	0
2310016D23Rik	1;1;1;1	60778843;60797944;60801240;60803622	60778916;60798027;60801300;60803790	0	0	0	0	0	0	0	0
Gm37198	1	60779352	60781461	2	0	0	3	4	0	1	2
Gm11609	1;1	60792490;60793632	60793081;60793832	0	0	1	0	0	0	0	0
Gm11581	1;1	60809116;60809336	60809271;60809942	1	1	0	1	0	2	1	1
Gm38137	1	60880338	60881738	1	1	0	0	1	0	0	0
Ctla4	1;1;1;1;1;1;1;1;1;1;1	60887000;60893727;60900567;60909025;60909171;60912423;60912423;60912423;60913219;60914613;60914613	60887206;60893861;60900621;60909279;60909279;60912770;60912716;60912770;60913328;60914769;60915832	2	1	4	3	0	1	4	1
Rpl18-ps1	1	60900898	60901422	3	1	2	1	0	1	0	2
Gm11582	1	60948230	60948465	0	0	0	0	0	0	0	0
Icos	1;1;1;1;1;1;1;1;1	60977927;60977927;60993702;60993702;60994610;60994610;60995524;60995524;60997701	60978016;60978016;60994040;60994040;60994716;60994716;60995608;60995797;61000320	4	9	5	9	13	7	7	4
Gm37039	1	60989479	60991963	0	0	0	0	0	0	0	0
Rpl17-ps1	1	61075674	61076225	0	0	0	0	0	0	0	0
Gm11590	1;1;1	61121378;61122760;61123522	61122123;61122985;61124004	0	0	0	0	0	0	0	0
Gm11591	1	61196541	61197242	0	0	0	0	0	0	0	0
Gm28083	1;1	61265291;61271328	61265641;61271514	0	0	0	0	0	0	0	0
Gm11587	1;1;1;1	61301909;61306110;61306885;61307524	61302000;61306793;61307005;61307746	0	0	0	0	0	0	0	0
9530026F06Rik	1;1;1;1;1	61378432;61379010;61379996;61394108;61395631	61378556;61379168;61380229;61394207;61395904	0	0	0	0	0	0	0	0
Gm11588	1;1;1	61440101;61459117;61469361	61440478;61459281;61469475	0	0	0	0	0	0	0	0
Gm25839	1	61470441	61470543	0	0	0	0	0	0	0	0
Gm28449	1;1	61474951;61475662	61475089;61476028	0	0	0	0	0	0	0	0
Gm36943	1	61545882	61546163	0	0	0	0	0	0	0	0
Gm28094	1	61548122	61548511	0	0	0	0	0	0	0	0
4930587A21Rik	1;1	61616943;61620612	61617255;61621149	0	0	0	0	0	0	0	0
Pard3b	1;1;1;1;1;1;1;1;1;1;1;1;1;1;1;1;1;1;1;1;1;1;1;1;1;1;1;1;1;1;1;1;1;1;1;1;1;1;1;1;1;1;1;1;1;1;1;1;1;1;1;1;1;1;1;1;1;1;1;1;1;1;1;1;1;1;1;1;1;1;1;1;1;1;1;1;1;1;1;1;1;1;1;1	61638824;61638824;61638875;61638886;61639243;61639243;61767948;61767948;61767948;61767948;61767948;61767948;62010307;62010307;62010307;62010307;62010307;62076385;62076385;62076385;62076385;62076385;62078126;62144847;62144847;62144847;62144847;62153933;62153933;62153933;62153933;62159435;62159435;62159435;62159435;62161110;62161110;62161110;62161110;62164080;62164080;62164080;62164080;62166354;621…	61639362;61639362;61639362;61639362;61639362;61639362;61768049;61768049;61769859;61768049;61768049;61768049;62010478;62010478;62010478;62010478;62010478;62076494;62076494;62076494;62076494;62076494;62078259;62144935;62144935;62144935;62144935;62154019;62154019;62154019;62154019;62159560;62159560;62159560;62159560;62161468;62161468;62161468;62161468;62164219;62164219;62164219;62164219;62166482;621…	171	137	113	178	176	165	178	193
Gm37205	1	61654423	61657158	0	0	0	0	0	0	0	0
Gm38012	1	61677249	61680277	3	0	1	4	0	5	2	4
Gm38278	1	61702527	61703891	0	0	0	0	0	0	0	0
Pard3bos1	1;1;1;1;1;1;1;1	61767415;61771949;61786744;61786772;61848421;61848421;61851134;61851134	61768530;61772083;61786954;61786954;61848535;61848535;61851540;61851462	0	0	0	0	0	0	0	0
Gm38075	1	61805221	61806140	0	0	0	0	0	0	0	0
Gm29640	1	61980930	61981207	0	0	0	0	0	0	0	0
Gm29641	1	62095081	62095339	0	0	0	0	0	0	0	0
Pard3bos2	1;1;1	62131195;62133893;62135958	62131680;62134024;62136109	0	0	0	0	0	0	0	0
Gm38351	1	62247153	62249670	0	0	0	0	0	0	0	0
Pard3bos3	1;1	62456725;62499092	62457416;62499261	4	1	10	1	7	8	7	1
Gm29084	1	62534491	62535942	0	0	0	0	0	0	0	0
Gm11600	1;1	62656695;62657600	62656745;62657788	0	0	0	0	0	0	0	0
Gm11599	1	62660839	62661716	1	0	0	2	3	1	1	2
Nrp2	1;1;1;1;1;1;1;1;1;1;1;1;1;1;1;1;1;1;1;1;1;1;1;1;1;1;1;1;1;1;1;1;1;1;1;1;1;1;1;1;1;1;1;1;1;1;1;1;1;1;1;1;1;1;1;1;1;1;1;1;1;1;1;1;1;1;1;1;1;1;1;1;1;1;1;1;1;1;1;1;1;1;1;1;1;1;1;1;1;1;1;1;1;1;1;1;1;1;1;1;1	62703285;62703285;62703285;62703702;62703702;62703702;62703702;62718930;62718930;62718930;62718930;62718930;62718930;62718930;62738289;62738289;62738289;62738289;62738289;62738289;62738289;62744175;62744175;62744175;62744175;62744175;62744175;62745358;62745358;62745358;62745358;62745358;62745358;62747158;62747158;62747158;62747158;62747158;62747158;62749133;62749133;62749133;62749133;62749133;627…	62704277;62704277;62704277;62704277;62704277;62704277;62704277;62719107;62719107;62719107;62719107;62719107;62719107;62719107;62738470;62738470;62738470;62738470;62738470;62738470;62739932;62744405;62744405;62744405;62744405;62744405;62744405;62745513;62745513;62745513;62745513;62745513;62745513;62747327;62747327;62747327;62747327;62747327;62747327;62749288;62749288;62749288;62749288;62749288;627…	1719	1382	1300	1706	1478	1448	2415	2032
Gm29083	1;1	62714723;62717958	62715339;62718073	2	0	0	0	0	0	0	0
Gm37121	1	62809302	62811857	4	6	8	6	13	9	12	15
Gm4208	1;1	62821355;62832098	62821952;62832370	0	0	0	0	0	0	0	0
Ino80d	1;1;1;1;1;1;1;1;1;1;1;1;1;1;1;1;1;1;1;1;1;1;1;1;1;1;1;1;1;1;1;1;1;1;1;1;1;1;1;1;1;1;1;1;1;1;1;1;1;1;1;1;1;1;1;1;1;1;1;1;1;1;1;1;1;1;1;1;1	62958418;62962590;62980435;62981198;63047801;63047801;63047801;63057965;63060135;63061040;63061040;63061040;63061040;63062036;63062036;63062036;63062036;63062150;63062164;63065704;63065704;63065704;63065704;63065704;63065704;63068184;63068184;63068184;63068184;63068184;63068184;63074322;63074322;63074322;63074322;63074322;63074322;63078953;63078953;63078953;63078953;63078953;63078953;63085668;630…	62958632;62962734;62980511;62981380;63059145;63059145;63059145;63059145;63063561;63061197;63061197;63061197;63061197;63062253;63062253;63062253;63062253;63062253;63062253;63065837;63065837;63065837;63065837;63065837;63065837;63068293;63068293;63068293;63068293;63068293;63068293;63074546;63074546;63074546;63074546;63074546;63074546;63079061;63079061;63079061;63079061;63079061;63079061;63086398;630…	1008	721	896	1046	792	822	706	703
Gm44468	1	63025742	63025846	0	0	0	0	0	0	0	0
Gm24942	1	63032706	63032819	0	0	0	0	0	0	0	0
Rps13-ps7	1	63038214	63038581	0	0	0	0	0	0	0	0
Rps27-ps1	1	63073774	63074019	0	0	0	0	0	0	0	0
Ino80dos	1;1;1;1;1;1;1;1;1;1;1	63113078;63114096;63114451;63114471;63114740;63144119;63144119;63156220;63156220;63156958;63156958	63113219;63115331;63114960;63114544;63114960;63144185;63144185;63156321;63156321;63158290;63157245	19	24	31	44	38	22	31	36
Gm20342	1	63117118	63126837	85	84	107	147	179	164	239	201
Ndufs1	1;1;1;1;1;1;1;1;1;1;1;1;1;1;1;1;1;1;1;1;1;1;1;1;1;1;1;1;1;1;1;1;1;1;1;1;1;1;1;1;1;1;1;1;1;1;1;1;1;1;1;1;1;1;1;1;1;1;1;1;1;1;1;1;1;1;1;1;1;1;1;1;1;1;1;1;1;1;1;1;1;1;1;1;1;1;1;1;1;1;1;1;1;1;1;1	63143596;63143596;63143604;63143689;63143735;63146486;63147120;63147120;63147120;63147120;63147290;63147290;63147290;63147290;63148396;63148396;63149957;63149957;63150066;63150233;63151551;63151551;63151551;63152775;63152775;63152775;63156204;63156204;63156204;63156683;63157132;63157132;63158902;63159750;63159750;63159750;63160880;63160880;63160880;63160880;63163667;63163667;63163667;63163667;631…	63143922;63144961;63143922;63143922;63143922;63146569;63147192;63147192;63147192;63147192;63147424;63147391;63147723;63147424;63148571;63148571;63150111;63150111;63150111;63152842;63151711;63151711;63151711;63152904;63152904;63152904;63156332;63156332;63156332;63157277;63157277;63157277;63159864;63159864;63159864;63159864;63161014;63161014;63161014;63161014;63163852;63163852;63163852;63163852;631…	4691	4080	4859	4820	4934	4863	4568	3945
Gm24557	1	63161855	63161943	0	0	0	0	0	0	0	0
Eef1b2	1;1;1;1;1;1;1;1;1;1;1;1;1;1;1;1;1;1;1;1;1;1;1;1;1;1;1;1;1;1;1;1;1;1;1;1;1;1;1;1;1;1	63176825;63177129;63177130;63177131;63177145;63177145;63177147;63177185;63177223;63177723;63177723;63177723;63177754;63177754;63177754;63177754;63177867;63178023;63178028;63178423;63178439;63178439;63178439;63178439;63178439;63178439;63178832;63178832;63178832;63178832;63178832;63178832;63178832;63179248;63179248;63179248;63179248;63179248;63179458;63179458;63179458;63179458	63177291;63177291;63177291;63177291;63177291;63177250;63177291;63177291;63177291;63177876;63177876;63177876;63177876;63178423;63177876;63177876;63177876;63178565;63178264;63178565;63178565;63178509;63178565;63178565;63178565;63178565;63178879;63178898;63178898;63178898;63178898;63178898;63178898;63179373;63179373;63179373;63179362;63179373;63179568;63179622;63179656;63180486	5383	4491	6383	5968	5031	4784	4749	3522
Gm27390	1	63177983	63178158	0	0	0	0	0	0	0	0
Gm26457	1;1	63178677;63178686	63178754;63178720	4	10	8	15	11	7	4	2
Snora41	1	63179004	63179135	13	23	21	22	16	15	25	12
Gpr1	1;1;1;1;1;1;1	63182691;63208742;63209754;63209754;63211584;63214164;63214164	63184104;63209166;63209899;63209899;63211714;63214543;63214223	0	0	0	0	0	0	0	1
Gm27512	1	63198031	63198156	0	0	0	0	0	0	0	0
Platr12	1;1;1;1	63200313;63200708;63207515;63207515	63200674;63200803;63207967;63207614	0	0	0	0	0	0	0	0
1700039I01Rik	1	63248021	63248499	0	0	0	0	0	0	0	0
Gm11608	1;1;1;1;1;1;1;1;1	63266848;63266848;63269433;63269433;63270877;63270877;63271248;63272821;63272883	63267114;63267114;63269526;63269526;63271028;63271028;63271316;63273115;63273120	0	0	0	0	0	0	0	0
Gm24513	1	63273226	63273363	0	0	0	0	0	0	0	0
Zdbf2	1;1;1;1;1;1;1;1;1;1;1;1;1;1;1;1;1;1;1;1;1	63273265;63273265;63273269;63275096;63275096;63277931;63277931;63277931;63280767;63280767;63280767;63290647;63290677;63290738;63294916;63294916;63294916;63294916;63302640;63302640;63302640	63273472;63273472;63273472;63275178;63275178;63277983;63277983;63277983;63280877;63280877;63280877;63290782;63290782;63290782;63295022;63295046;63295046;63295046;63314575;63314576;63314576	0	0	0	2	2	0	0	0
Gm23448	1	63300280	63300383	0	0	0	0	0	0	0	0
Gm11606	1	63357434	63358050	0	0	0	0	0	0	0	0
Gm11605	1	63364720	63365365	0	0	1	0	3	1	1	1
Adam23	1;1;1;1;1;1;1;1;1;1;1;1;1;1;1;1;1;1;1;1;1;1;1;1;1;1;1;1;1;1;1;1;1;1;1;1;1;1;1;1;1;1;1;1;1;1;1;1;1;1;1;1;1;1;1;1;1;1;1;1;1;1;1;1;1;1;1;1;1;1;1;1;1;1;1;1;1;1;1;1;1;1;1;1;1;1;1;1;1;1;1;1;1;1;1;1;1;1;1;1;1;1;1;1;1;1;1;1;1;1;1;1;1;1;1;1;1;1;1;1;1;1;1;1;1;1;1;1;1;1;1;1;1;1;1;1;1;1;1;1;1;1;1;1;1;1;1;1;1;1;1;1;1;1;1;1;1;1;1;1;1;1;1;1;1;1;1;1;1;1;1;1;1	63445891;63445895;63445910;63445935;63446211;63446211;63447728;63447728;63447728;63447728;63447728;63447728;63470619;63477679;63477679;63477679;63477679;63477679;63477679;63477679;63494169;63515577;63515577;63515577;63515577;63515577;63515577;63515577;63515577;63528758;63528758;63528758;63528758;63528758;63528758;63528758;63528758;63530235;63530235;63530235;63530235;63530235;63530235;63530235;635…	63446412;63446412;63446412;63446412;63446412;63446412;63447948;63447948;63447948;63447948;63447948;63447948;63470657;63477755;63477755;63477755;63477755;63477755;63477755;63477755;63494288;63515640;63515640;63515640;63515640;63515640;63515640;63515640;63515640;63528840;63528840;63528840;63528840;63528840;63528840;63528840;63528840;63530298;63530298;63530298;63530298;63532849;63530298;63530298;635…	346	268	231	282	342	308	416	400
Gm22281	1	63575488	63575590	0	0	0	0	0	0	0	0
Gm39653	1;1	63615968;63620127	63616379;63620819	0	0	0	0	0	0	0	0
Dytn	1;1;1;1;1;1;1;1;1;1;1;1;1;1;1;1;1;1;1;1	63622851;63633418;63641055;63643303;63647397;63658870;63661139;63664220;63664400;63664773;63664773;63674856;63674856;63675738;63677117;63678781;63685101;63685101;63686755;63686755	63623151;63633898;63641214;63643373;63647532;63659015;63661250;63664563;63664563;63664844;63664844;63678855;63674956;63675823;63677318;63678855;63685247;63685247;63686910;63686927	0	0	0	0	0	0	0	0
Gm12748	1	63671468	63671971	0	0	0	0	0	0	0	0
Mdh1b	1;1;1;1;1;1;1;1;1;1;1	63698819;63701576;63711115;63711452;63715192;63718519;63719522;63721488;63721808;63725608;63730271	63699037;63701641;63711166;63711591;63715355;63718660;63720018;63721630;63721942;63725720;63730318	0	0	0	0	0	0	0	2
Fastkd2	1;1;1;1;1;1;1;1;1;1;1;1;1;1;1;1;1;1;1;1;1;1;1;1;1;1;1;1;1;1;1;1;1;1;1;1	63730614;63730641;63730643;63731400;63731400;63731400;63734732;63734732;63734732;63735463;63735463;63735463;63735845;63737313;63737714;63737779;63737779;63739182;63739182;63739182;63745842;63745842;63745842;63747958;63747958;63747958;63748021;63749686;63749686;63749686;63751221;63751264;63751264;63752297;63752297;63752297	63730691;63730691;63730691;63732221;63732221;63732221;63734835;63734835;63734835;63735968;63736067;63735571;63735968;63737847;63737918;63737918;63737918;63739354;63739354;63739354;63746005;63746005;63746005;63748057;63748170;63748170;63748170;63750276;63749770;63749770;63751378;63751378;63751378;63752465;63752538;63754655	651	540	710	712	762	754	892	957
4933402D24Rik	1;1;1	63754907;63768385;63769181	63756419;63768542;63769267	0	0	0	1	0	0	0	0
Gm13751	1	63844827	63845578	0	0	0	0	0	0	0	0
Gm13754	1;1;1;1;1;1;1;1;1	63917848;63920684;63923935;63925129;63926511;63928673;63928906;63934704;63935684	63917931;63920785;63924032;63925258;63926579;63928774;63928984;63934788;63935932	0	0	0	0	0	0	0	0
Gm13749	1;1	63964727;63967640	63964798;63968999	0	0	0	0	0	0	0	0
Klf7	1;1;1;1;1;1;1;1;1;1;1	64029447;64041926;64042314;64078707;64078707;64079103;64120900;64120900;64120900;64121386;64122202	64035764;64042437;64042437;64079334;64079334;64079334;64121139;64121139;64121491;64121482;64122282	579	458	498	543	499	593	631	609
Mir6899	1	64042438	64042501	0	0	0	0	0	0	0	0
Gm13748	1;1;1;1	64078654;64079644;64081603;64090607	64078710;64079744;64081646;64090782	3	3	3	5	2	0	0	1
Gm13750	1	64150201	64150665	0	1	2	0	2	0	0	0
Gm28981	1;1	64185991;64303007	64187241;64303043	0	0	0	0	0	0	0	0
Gm25748	1	64396334	64396403	0	0	0	0	0	0	0	0
Gm28980	1	64454359	64454577	0	0	0	0	0	0	0	0
Creb1	1;1;1;1;1;1;1;1;1;1;1;1;1;1;1;1;1;1;1;1;1;1;1;1;1;1;1;1;1;1;1;1;1;1;1;1;1;1;1;1;1;1;1;1;1;1;1;1;1;1;1;1;1;1;1;1;1;1;1;1;1;1;1;1;1;1;1;1;1;1;1	64532645;64532797;64532804;64532809;64532809;64532819;64532832;64532859;64532894;64550849;64550849;64550849;64550849;64550849;64550849;64550849;64550849;64558503;64558503;64558503;64558503;64558503;64558503;64558503;64558503;64558503;64559727;64559727;64560925;64561753;64566217;64566217;64566217;64566217;64566217;64566217;64566217;64566217;64570134;64570134;64570134;64570134;64570134;64570134;645…	64532904;64533020;64532904;64532904;64533020;64533020;64533020;64533020;64533020;64550970;64550970;64550970;64550970;64550970;64550970;64550970;64550970;64558649;64558649;64558649;64558649;64558649;64558649;64558939;64558649;64558649;64559768;64559768;64562566;64561865;64566317;64566317;64566317;64566317;64566317;64566317;64566317;64566317;64570276;64570276;64570276;64570276;64570276;64570276;645…	837	666	699	806	829	835	711	719
Mettl21a	1;1;1;1;1;1;1;1;1;1;1;1;1;1	64606473;64606480;64607956;64614204;64615098;64615098;64615098;64615098;64615439;64616273;64616273;64616273;64617162;64617162	64608137;64608137;64608137;64614268;64615209;64615209;64615209;64615209;64615631;64616444;64617168;64616444;64617184;64617242	203	197	293	375	330	246	271	266
Gm28982	1;1;1;1	64617784;64623922;64624678;64625801	64617862;64624038;64624760;64626033	1	0	1	0	0	1	0	1
Gm29152	1;1;1	64649935;64652496;64652688	64650102;64652583;64652756	0	0	0	0	0	0	0	0
2810408I11Rik	1;1;1;1;1;1;1	64679871;64683348;64685832;64688789;64689124;64690464;64690464	64680385;64683429;64685903;64688924;64690628;64690608;64690659	8	20	25	38	17	22	17	24
Ccnyl1	1;1;1;1;1;1;1;1;1;1;1;1;1;1;1;1;1;1;1;1;1;1;1;1;1;1;1;1;1;1;1;1;1;1;1;1;1	64690455;64690822;64691183;64691213;64691213;64691345;64700969;64700969;64700969;64700969;64702346;64702346;64702346;64702346;64708378;64708378;64708378;64708378;64711418;64711418;64711418;64711418;64713111;64713111;64713111;64714569;64714569;64714569;64718131;64718131;64718131;64721627;64721627;64721627;64723523;64723523;64723523	64690676;64690966;64691400;64691400;64691400;64691400;64701043;64701043;64701043;64701043;64702380;64702380;64702380;64702380;64708478;64708478;64708478;64708478;64711453;64711453;64711453;64711453;64713162;64713162;64713162;64714688;64714688;64714688;64718297;64718297;64718297;64721789;64721789;64721789;64725640;64723946;64725644	280	232	267	257	247	279	231	238
Fzd5	1;1;1;1	64730558;64734469;64737133;64737240	64736853;64736853;64737751;64737749	296	262	253	257	359	319	296	291
Gm38058	1	64736240	64740607	10	6	10	4	4	0	0	0
Plekhm3	1;1;1;1;1;1;1;1;1;1;1;1;1;1;1;1;1;1;1;1;1;1;1;1;1;1;1;1;1	64785983;64789121;64793809;64794052;64819936;64819936;64819936;64836670;64860298;64861187;64861187;64883129;64883129;64883129;64892752;64892752;64892752;64921550;64921550;64921550;64928033;64937697;64937697;64938021;64953163;64956615;64956695;64956695;64956695	64786587;64795214;64795214;64795214;64820093;64820093;64820093;64836764;64861250;64861250;64861250;64883322;64883322;64883322;64892897;64892897;64892897;64922482;64922482;64922482;64928097;64938539;64938539;64938539;64953787;64956775;64956727;64956824;64956824	242	248	199	276	223	229	229	204
Rpl31-ps24	1	64934402	64934780	0	0	0	0	0	0	0	0
Rpl10a-ps1	1	64993951	64994604	7	7	11	8	7	7	12	37
Gm24788	1	65001307	65001462	0	0	0	0	0	0	0	0
Akr1cl	1;1;1;1;1;1;1;1;1;1;1;1;1;1;1;1;1;1;1;1;1;1;1;1;1;1;1;1;1;1;1;1;1;1	65012689;65012689;65014470;65014677;65014677;65016067;65016067;65016067;65016068;65016665;65016665;65016675;65021383;65021383;65021383;65021919;65021919;65021919;65024663;65024663;65024663;65025563;65025563;65025563;65027685;65029527;65030568;65030568;65030568;65032586;65032586;65032586;65032586;65032586	65013309;65013309;65014759;65014759;65014759;65016232;65016543;65016232;65016232;65016774;65016774;65016774;65021505;65021505;65021505;65021992;65021996;65021996;65024779;65024779;65024779;65025730;65025730;65025730;65028573;65030688;65030688;65030688;65030688;65032732;65032748;65032686;65032759;65032747	0	0	0	0	2	0	0	2
Gm8550	1	65028080	65028732	0	0	0	0	0	0	0	0
Cryge	1;1;1;1;1	65048554;65048557;65050770;65050770;65051105	65048896;65048896;65051119;65051012;65051149	0	0	0	0	0	0	0	0
Crygd	1;1;1;1;1;1;1	65061872;65062345;65062731;65063059;65063059;65063394;65063394	65062182;65062431;65063301;65063301;65063301;65063452;65063452	0	0	0	0	0	0	0	0
Crygc	1;1;1;1;1;1	65071525;65071531;65073162;65073162;65073497;65073497	65071871;65071874;65073404;65073404;65073689;65073521	0	0	0	0	0	0	0	0
Crygb	1;1;1	65080219;65081915;65082247	65080567;65082157;65082288	0	0	0	0	0	0	0	0
Gm7329	1	65095227	65095436	0	0	0	0	0	0	0	1
Cryga	1;1;1;1;1	65100389;65100389;65102981;65102981;65103329	65100725;65100725;65103360;65103223;65103373	0	0	0	0	0	0	0	0
Gm28845	1;1;1;1;1;1;1	65100619;65102981;65109462;65109877;65116681;65117122;65119539	65100725;65103223;65109576;65109964;65116752;65117209;65119558	0	0	0	0	0	0	0	0
D630023F18Rik	1;1;1;1;1;1;1;1;1;1;1;1;1;1;1;1;1;1;1;1;1;1;1	65105285;65107313;65108719;65109462;65109462;65109462;65109877;65109877;65109877;65116681;65116681;65116681;65117122;65117122;65117122;65119539;65119539;65121339;65121357;65121357;65123053;65123053;65123053	65105750;65108805;65108805;65109576;65109576;65109576;65109964;65109964;65109964;65116752;65116752;65116752;65117209;65117209;65117209;65119621;65119621;65121438;65121438;65121438;65123114;65123193;65123214	2	0	0	0	0	3	1	1
Idh1	1;1;1;1;1;1;1;1;1;1;1;1;1;1;1;1;1;1;1;1;1;1;1;1;1;1;1;1;1;1;1;1;1;1;1;1;1;1;1;1;1	65158616;65158618;65161050;65161050;65161800;65161800;65165100;65165100;65166107;65166107;65166199;65166244;65168499;65168499;65168499;65168499;65168589;65170959;65170959;65170959;65170959;65170959;65171120;65175231;65175231;65175231;65175231;65175231;65175231;65175296;65175512;65178990;65179763;65179763;65181628;65181628;65186209;65186305;65186305;65186305;65186305	65159555;65159555;65161212;65161212;65161940;65161940;65165251;65165251;65166284;65166284;65166284;65166284;65168604;65168604;65168604;65168604;65168604;65171250;65171250;65171250;65171250;65171250;65171250;65175368;65175368;65175368;65175368;65175368;65175368;65175368;65175564;65179181;65179815;65179815;65181698;65181698;65186459;65186479;65186500;65186438;65186479	9707	9153	10643	10690	13097	13052	15007	12109
Pikfyve	1;1;1;1;1;1;1;1;1;1;1;1;1;1;1;1;1;1;1;1;1;1;1;1;1;1;1;1;1;1;1;1;1;1;1;1;1;1;1;1;1;1;1;1;1;1;1;1;1;1;1;1;1;1;1;1;1;1;1;1;1;1;1;1;1;1;1;1;1;1;1;1;1;1;1;1;1;1;1;1;1;1;1;1;1;1;1;1;1;1;1;1;1;1;1;1;1;1;1;1;1;1;1;1;1;1;1;1;1;1;1;1;1;1;1;1;1;1;1;1;1;1;1;1;1;1;1;1;1;1;1;1;1;1;1;1;1;1;1;1;1;1;1;1;1;1;1;1;1;1;1;1;1;1;1;1;1;1;1;1;1;1	65186683;65186689;65186693;65186694;65186696;65186702;65186704;65186704;65186713;65186750;65190319;65190319;65190319;65190319;65190319;65190319;65190319;65190319;65190319;65190319;65191054;65192145;65192145;65192145;65192145;65192145;65192145;65192145;65192145;65192145;65192531;65192534;65195656;65195656;65195656;65195656;65195656;65195656;65195656;65195656;65196612;65196612;65196612;65196612;651…	65186778;65186833;65186833;65186778;65186778;65186833;65186833;65186833;65186833;65186833;65190499;65190499;65190499;65190499;65190499;65192483;65190499;65190499;65190499;65190499;65191151;65192187;65192294;65192294;65192294;65192294;65192294;65192294;65192294;65192294;65192566;65192566;65195774;65195774;65195774;65195774;65195774;65195774;65195774;65195774;65196783;65196783;65196783;65196783;651…	1113	1196	1041	1319	1318	1109	1074	1052
Pth2r	1;1;1;1;1;1;1;1;1;1;1;1;1;1;1;1;1;1;1	65282056;65311257;65321969;65321969;65336748;65336748;65336974;65336974;65343480;65343480;65345307;65345307;65346813;65351536;65363252;65372278;65383863;65386301;65388418	65282223;65311670;65322071;65322071;65336858;65336858;65337089;65337089;65343577;65343577;65345496;65345341;65346966;65351596;65363315;65372372;65384001;65386342;65389244	0	5	0	1	2	2	0	0
Gm28927	1	65420850	65421121	0	0	0	0	0	0	0	0
Gm28926	1	65421124	65421803	0	0	0	0	0	0	0	0
Gm28925	1	65421770	65421937	0	0	0	0	0	0	0	0
Gm28923	1	65438664	65438985	0	0	0	0	0	0	0	0
Gm28922	1	65470201	65470508	0	0	0	0	0	0	0	0
Gm28728	1	65523671	65524075	0	0	0	0	0	0	0	0
Gm5255	1;1	65550464;65551169	65551036;65551237	0	0	0	0	0	0	0	0
Gm8805	1	65552682	65552994	0	0	0	0	0	0	0	0
Crygf	1;1;1;1;1;1	65926520;65926538;65926648;65926648;65927971;65927985	65926566;65926566;65926890;65926890;65928307;65928306	0	0	0	0	0	0	0	0
Gm8809	1	66032183	66032925	0	0	0	0	0	0	0	0
Gm15659	1	66033085	66033425	0	0	0	0	0	0	0	0
Gm8812	1	66062965	66063376	0	0	0	0	0	0	0	0
Map2	1;1;1;1;1;1;1;1;1;1;1;1;1;1;1;1;1;1;1;1;1;1;1;1;1;1;1;1;1;1;1;1;1;1;1;1;1;1;1;1;1;1;1;1;1;1;1;1;1;1;1;1;1;1;1;1;1;1;1;1;1;1;1;1;1;1;1;1;1;1;1;1;1;1;1;1;1;1;1;1;1;1;1;1;1;1;1;1;1;1;1;1;1;1;1;1;1;1;1;1;1;1;1;1;1;1;1;1;1;1;1;1;1;1;1;1;1;1;1;1;1;1;1;1;1;1;1;1;1;1;1;1;1;1;1;1;1;1;1;1;1;1;1;1;1;1;1;1;1;1;1;1;1;1;1;1;1;1;1;1;1;1;1;1;1;1;1;1;1;1;1;1;1;1;1;1;1;1;1;1;1;1;1;1;1;1;1;1;1;1;1;1	66175273;66175313;66175316;66175471;66175550;66193119;66193119;66193119;66193119;66195172;66251647;66251662;66251662;66251662;66251662;66251662;66321719;66321836;66321998;66322102;66322404;66322404;66322404;66322404;66322404;66322404;66322404;66322404;66322404;66362196;66362203;66362203;66362203;66362203;66362203;66362203;66362203;66362203;66362203;66364655;66364658;66380489;66380489;66380489;663…	66175495;66175495;66175495;66175698;66175698;66193181;66193181;66193181;66193181;66195378;66251712;66251712;66251712;66251712;66251712;66251712;66322142;66322142;66322142;66322334;66322468;66322468;66322468;66322468;66322468;66322439;66322468;66322468;66322468;66362280;66362280;66362280;66362280;66362280;66362280;66362280;66362280;66362280;66362280;66364776;66364776;66380773;66380773;66380773;663…	26	25	29	20	31	27	30	30
Gm24729	1	66305889	66306025	0	0	0	0	0	0	0	0
Gm10558	1;1;1	66322276;66326101;66328666	66323753;66326152;66328796	0	0	0	0	0	0	0	0
Gm25411	1	66436082	66436232	0	0	0	0	0	0	0	0
Unc80	1;1;1;1;1;1;1;1;1;1;1;1;1;1;1;1;1;1;1;1;1;1;1;1;1;1;1;1;1;1;1;1;1;1;1;1;1;1;1;1;1;1;1;1;1;1;1;1;1;1;1;1;1;1;1;1;1;1;1;1;1;1;1;1;1;1;1;1;1;1;1;1;1;1;1;1;1;1;1;1;1;1;1;1;1;1;1;1;1;1;1;1;1;1;1;1;1;1;1;1;1;1;1;1;1;1;1;1;1;1;1;1;1;1;1;1;1;1;1;1;1;1;1;1;1;1;1;1;1;1;1;1;1;1;1;1;1;1;1;1;1;1;1;1;1;1;1;1;1;1	66468367;66468414;66468430;66468447;66469464;66469464;66469464;66469464;66471976;66471976;66471976;66471976;66473231;66473231;66473231;66473231;66483241;66483241;66483241;66483241;66485765;66485765;66485765;66485765;66490992;66490992;66503530;66503530;66503530;66504923;66504923;66504923;66506630;66506630;66507326;66507326;66509267;66509267;66510550;66510550;66521455;66521455;66525643;66525643;665…	66468538;66468538;66468538;66468538;66469512;66469512;66469512;66469512;66472132;66472132;66472132;66472132;66473532;66473532;66473532;66473532;66483364;66483364;66483364;66483364;66485841;66486190;66485841;66485841;66491131;66491131;66503791;66503791;66503791;66505057;66504944;66505057;66506846;66506846;66507466;66507466;66509535;66509535;66510924;66510924;66521601;66521601;66525790;66525790;665…	0	0	0	0	2	0	0	0
Gm37181	1	66690630	66692356	0	0	0	0	0	0	0	0
Rpe	1;1;1;1;1;1;1;1;1;1;1;1;1;1;1;1;1;1;1;1;1;1;1;1;1;1;1;1;1;1	66700831;66700831;66700831;66700831;66700907;66701617;66701617;66701617;66701617;66706446;66706446;66706446;66706446;66714577;66714577;66714577;66714577;66715113;66715113;66715113;66715113;66715113;66715959;66715959;66715959;66715959;66717754;66717754;66717754;66717754	66701028;66701017;66701028;66701417;66701017;66701636;66701648;66701648;66701648;66706525;66706525;66706525;66706525;66714716;66714716;66714716;66714716;66715247;66715247;66715247;66715247;66715194;66716045;66716045;66716045;66716045;66719805;66718019;66719805;66719805	1281	1261	1551	1624	1419	1272	1253	1256
Kansl1l	1;1;1;1;1;1;1;1;1;1;1;1;1;1;1;1;1;1;1;1;1;1;1;1;1;1;1;1;1;1;1;1;1;1;1;1;1;1;1;1;1;1	66719248;66719363;66721805;66721805;66723263;66723263;66724558;66724558;66725874;66725874;66726687;66726687;66728444;66735542;66735637;66735637;66738051;66738051;66738051;66762048;66762048;66762048;66772906;66772906;66772906;66773422;66773422;66773422;66776998;66777967;66777967;66777967;66800742;66801049;66801049;66801049;66801049;66807525;66808304;66817374;66817374;66817374	66721006;66721006;66721973;66721973;66723375;66723375;66724612;66724612;66725998;66725998;66726808;66726808;66728575;66735744;66735744;66735744;66738213;66738213;66738213;66762252;66762252;66762252;66773027;66773027;66773027;66773619;66773619;66773514;66778108;66778108;66778108;66778108;66802168;66802168;66802168;66802168;66801210;66807604;66808794;66817546;66817562;66817546	465	343	388	478	462	538	489	495
Gm37570	1	66765626	66768731	11	9	3	8	8	6	4	9
Gm38387	1	66769290	66771866	4	5	6	6	4	1	4	10
Gm38162	1	66775511	66780107	13	19	17	15	16	18	22	13
Gm15789	1;1;1	66783913;66784649;66785920	66784472;66784921;66786445	5	4	1	5	1	2	8	4
6820402A03Rik	1	66793645	66796298	2	3	2	2	1	6	4	1
Gm37285	1	66799659	66800797	44	26	41	40	42	30	20	29
Gm37755	1	66812315	66814493	2	1	2	0	3	3	4	0
Gm38218	1	66821226	66825914	4	3	4	7	12	11	18	14
Acadl	1;1;1;1;1;1;1;1;1;1;1;1;1;1;1;1;1	66830839;66836962;66838279;66841622;66843081;66845168;66845299;66848400;66848400;66853127;66853127;66854624;66854624;66857399;66857399;66858243;66863173	66831527;66837048;66838406;66841735;66843182;66845332;66845332;66848466;66848466;66853291;66853291;66854761;66854761;66857554;66857554;66858331;66863277	7496	6557	8681	8474	7819	8292	8299	8111
Gm15793	1	66849108	66849602	6	0	2	3	5	2	0	0
Gm27934	1	66856641	66856703	0	0	0	0	0	0	0	0
Gm25832	1	66866797	66866926	0	0	0	0	0	0	0	0
Myl1	1;1;1;1;1;1;1;1;1;1;1;1;1;1;1;1;1;1;1;1;1;1;1;1;1;1;1;1;1;1;1;1;1;1;1;1;1;1;1;1;1;1	66924295;66924295;66924298;66925023;66925023;66925023;66925023;66926066;66926208;66926208;66926208;66926208;66926534;66926534;66926534;66926534;66926534;66926622;66930186;66930186;66930186;66930186;66930186;66930186;66930192;66934246;66934246;66934246;66934518;66934518;66934518;66934518;66934518;66935276;66935276;66935276;66935491;66944463;66944792;66944792;66945291;66945291	66924557;66924557;66924557;66925065;66925065;66925065;66925065;66926285;66926285;66926285;66926285;66926285;66926707;66926707;66926707;66926707;66926707;66926707;66930329;66930329;66930329;66930329;66930329;66930329;66930329;66934273;66934273;66934273;66934698;66934542;66934542;66934542;66934542;66935333;66935350;66935354;66935637;66945010;66945010;66945143;66945404;66945384	1	1	1	0	3	1	0	2
Rpl31-ps14	1	66948563	66948940	5	1	0	3	0	0	1	0
Gm15826	1;1	66951829;66953182	66952924;66953469	0	0	0	0	0	0	0	0
Lancl1	1;1;1;1;1;1;1;1;1;1;1;1;1;1;1;1;1;1;1;1;1;1;1;1;1;1;1;1;1;1;1;1;1;1;1;1;1;1	67000517;67000517;67003375;67004339;67004339;67004339;67004790;67004790;67004790;67006868;67006868;67006868;67007018;67009228;67009228;67009228;67009228;67009911;67009911;67009911;67009933;67019609;67020858;67020858;67020858;67020858;67020858;67034124;67034124;67034124;67034124;67038495;67038495;67038495;67038495;67038772;67038776;67038802	67003557;67003557;67003557;67004411;67004411;67004411;67004966;67004966;67004966;67007050;67007050;67007050;67007050;67009374;67009374;67009374;67009374;67010046;67010046;67010046;67010046;67022218;67021065;67021065;67021065;67021065;67021065;67034241;67034241;67034241;67034241;67038591;67038591;67038872;67038591;67038834;67038865;67038834	806	587	777	719	682	640	597	405
Cps1	1;1;1;1;1;1;1;1;1;1;1;1;1;1;1;1;1;1;1;1;1;1;1;1;1;1;1;1;1;1;1;1;1;1;1;1;1;1	67123026;67139757;67142865;67143866;67145787;67148710;67152282;67156133;67156824;67157739;67158864;67160859;67162581;67165382;67166369;67168241;67170849;67172656;67174303;67176909;67180071;67195143;67196538;67197005;67198301;67204508;67205132;67206756;67209596;67212403;67214017;67215410;67217852;67220503;67227124;67228236;67229389;67230248	67123290;67139866;67143009;67143955;67145843;67148802;67152371;67156261;67156930;67157877;67158941;67160957;67162676;67165571;67166526;67168369;67170993;67172866;67174501;67177085;67180189;67195284;67196603;67197068;67198482;67204702;67205199;67206831;67209673;67212510;67214106;67215580;67217926;67220601;67227183;67228348;67229518;67231259	204054	168577	204551	152794	217458	209547	164241	151701
Gm15668	1;1;1;1;1	67249200;67250549;67251063;67321970;67323347	67249242;67250670;67251162;67322119;67323609	0	0	0	0	0	0	0	0
Gm26342	1	67257224	67257352	0	0	0	0	0	0	0	0
Kif22-ps	1	67585053	67587036	0	0	0	0	0	0	0	0
Gm22548	1	67616975	67617052	0	0	0	0	0	0	0	0
Gm15669	1;1	67792481;67805008	67792689;67805324	0	0	0	0	0	0	0	0
Gm37957	1	67903230	67905532	0	0	0	0	0	0	0	0
Gm23189	1	67973676	67973777	0	0	0	0	0	0	0	0
Gm15671	1;1;1	68024243;68024651;68025344	68024340;68024708;68025763	0	0	0	0	0	0	0	0
Erbb4	1;1;1;1;1;1;1;1;1;1;1;1;1;1;1;1;1;1;1;1;1;1;1;1;1;1;1;1;1;1;1;1;1;1;1;1;1;1;1;1;1;1;1;1;1;1;1;1;1;1;1;1;1;1;1;1;1;1;1;1;1;1;1;1;1;1;1;1;1;1;1;1;1;1;1;1;1;1;1;1;1;1	68032186;68032186;68042441;68042441;68043908;68071518;68071518;68073098;68073098;68075418;68075418;68078536;68078536;68080640;68080640;68198842;68198842;68250580;68250580;68250655;68254529;68254529;68254529;68259181;68259181;68259181;68290155;68290243;68290243;68290439;68290439;68298150;68298287;68298287;68298287;68298287;68305845;68305845;68305845;68305845;68309595;68309595;68309595;68309595;683…	68040486;68040486;68042738;68042738;68043955;68071688;68071688;68073195;68073195;68075564;68075564;68078611;68078611;68080795;68080795;68199027;68199027;68250678;68250678;68250678;68254651;68254651;68254651;68259313;68259313;68259313;68290317;68290317;68290317;68290483;68290483;68298441;68298441;68298318;68298441;68298441;68305938;68305938;68305938;68305938;68309727;68309727;68309727;68309727;683…	24	65	32	56	58	55	41	24
Gm37100	1	68115195	68116547	0	0	0	0	0	1	0	0
Gm15670	1	68293280	68293726	0	0	0	0	0	0	0	0
Gm25542	1	68384942	68385035	0	0	0	0	0	0	0	0
Gm19335	1	68591618	68593686	0	0	0	0	0	0	0	0
Gm37735	1	68639424	68640829	0	0	0	0	0	0	0	0
Gm37769	1	68711037	68713405	0	0	0	0	0	0	0	0
Gm37061	1	68758485	68761727	0	0	0	0	0	0	0	0
Gm16076	1;1	69091913;69106601	69092252;69106740	0	0	0	0	0	0	0	0
Gm8840	1	69130914	69131299	0	0	0	0	0	0	0	0
Pced1c-ps	1	69377321	69378071	0	0	0	0	0	0	0	0
Gm28497	1	69441056	69444084	0	0	0	0	0	0	0	0
Gm29113	1	69490357	69493788	0	0	0	0	0	0	0	0
Gm29114	1;1;1;1	69513932;69540514;69542199;69545863	69513970;69540905;69542430;69547707	0	0	0	0	0	0	0	0
Ikzf2	1;1;1;1;1;1;1;1;1;1;1;1;1;1;1;1;1;1;1;1;1;1;1;1;1;1;1;1;1;1;1;1;1;1;1;1;1;1;1;1;1;1;1;1;1;1;1;1;1;1;1	69531214;69538037;69538582;69538768;69538768;69538768;69542227;69542227;69542227;69542227;69542227;69548599;69548599;69548599;69548599;69548599;69570493;69570493;69570493;69570493;69570493;69577781;69577781;69577859;69577859;69577859;69577890;69681558;69681559;69683210;69683210;69683210;69683210;69683210;69683210;69683210;69684124;69684124;69684124;69684124;69684124;69684124;69684124;69684124;696…	69539492;69539492;69539492;69539492;69539492;69539492;69542370;69542370;69542370;69542370;69542370;69548736;69548736;69548736;69548736;69548736;69570660;69570660;69570660;69570660;69570660;69578047;69578047;69578047;69578047;69578047;69578047;69683314;69683314;69683314;69683314;69683314;69683314;69683314;69683314;69683314;69684172;69684172;69684536;69684157;69684157;69684157;69684172;69684172;696…	14	13	10	18	15	15	7	4
Gm29112	1	69595036	69598522	0	0	0	0	0	0	0	0
Gm28112	1	69660187	69662061	0	0	1	0	0	0	0	0
Gm37930	1	69770868	69772753	0	0	0	0	0	0	0	0
Spag16	1;1;1;1;1;1;1;1;1;1;1;1;1;1;1;1;1;1;1;1;1;1;1;1;1;1;1;1;1;1;1;1;1;1;1;1;1;1;1;1;1;1;1;1;1;1;1;1;1;1;1;1;1;1;1;1;1;1;1;1;1;1;1;1;1;1;1;1;1;1;1;1;1;1	69826970;69826971;69826988;69826992;69831740;69842969;69842969;69842969;69842969;69844279;69844279;69844279;69844279;69844279;69853323;69853323;69853323;69853323;69853323;69858473;69858473;69858473;69858473;69858473;69870264;69870264;69870264;69870264;69870264;69873134;69873134;69873134;69873134;69873134;69873468;69887492;69887492;69887492;69887492;69895227;69895227;69895227;69895227;69896472;698…	69827121;69827121;69827121;69827121;69831850;69843015;69843015;69843015;69843015;69844374;69844374;69844374;69844374;69844374;69853441;69853441;69853441;69853441;69853441;69858610;69858610;69858610;69858610;69858610;69870371;69870371;69870371;69870371;69870371;69873251;69873251;69873251;69873251;69873251;69873760;69887558;69887558;69887558;69887558;69895271;69895271;69895271;69895271;69896581;698…	0	0	0	0	0	0	0	0
Gm22665	1	69921473	69921747	0	0	0	0	0	0	0	0
Gm23879	1	69955004	69955129	0	0	0	0	0	0	0	0
Gm28580	1	70067968	70068055	0	0	0	0	0	0	0	0
Gm38272	1	70310512	70312911	0	0	0	0	0	0	0	0
Gm37456	1	70571435	70577271	0	0	0	0	0	0	0	0
Gm23422	1	70596815	70596921	0	0	0	0	0	0	0	0
Vwc2l	1;1;1;1;1;1;1;1;1;1;1;1;1;1;1	70725715;70725752;70725902;70725923;70726253;70728699;70728699;70728699;70728699;70729020;70750937;70750937;70882067;70882067;70882067	70726438;70726438;70726438;70726049;70726438;70728878;70729168;70732202;70729168;70729168;70751066;70751066;70882489;70885382;70885397	0	0	0	1	0	0	0	0
Bard1	1;1;1;1;1;1;1;1;1;1;1	71027498;71031359;71046678;71047640;71053613;71065479;71067108;71074543;71088109;71089471;71102668	71030852;71031456;71046770;71047772;71053721;71065651;71067188;71075480;71088251;71089527;71103146	15	11	9	11	9	14	4	4
Gm16236	1	71039652	71040030	0	0	0	0	0	0	0	0
Gm8870	1	71155246	71156020	0	0	0	0	0	0	0	0
Abca12	1;1;1;1;1;1;1;1;1;1;1;1;1;1;1;1;1;1;1;1;1;1;1;1;1;1;1;1;1;1;1;1;1;1;1;1;1;1;1;1;1;1;1;1;1;1;1;1;1;1;1;1;1;1;1;1;1;1;1;1;1;1;1;1;1;1;1;1;1;1;1;1;1;1;1;1;1;1;1;1;1;1;1;1	71242276;71244732;71247132;71248345;71249855;71258091;71259358;71259789;71260781;71263412;71264724;71265862;71267429;71268182;71272364;71274413;71276071;71278812;71279375;71280341;71282802;71283945;71285578;71286459;71288538;71290013;71291332;71292414;71292414;71293381;71293381;71293601;71293601;71294727;71294727;71300920;71300920;71302631;71302631;71303466;71303466;71307036;71307036;71309768;713…	71243404;71244869;71247237;71248437;71249958;71258225;71259499;71259898;71260985;71263665;71264883;71265977;71267606;71268236;71272469;71274500;71276198;71278905;71279461;71280593;71282952;71284181;71285738;71286655;71288756;71291518;71291518;71292569;71292569;71293515;71293515;71293670;71293670;71295056;71295056;71301034;71301034;71302946;71302946;71303645;71303645;71307087;71307126;71309887;713…	0	0	0	0	0	0	0	0
Gm6947	1	71493737	71493814	0	0	0	0	0	0	0	0
Atic	1;1;1;1;1;1;1;1;1;1;1;1;1;1;1;1;1;1;1;1;1;1;1;1;1;1;1;1;1;1;1;1;1;1;1;1;1;1;1;1	71557150;71557179;71557179;71557179;71557213;71557497;71557497;71557497;71557497;71559226;71559226;71559226;71560889;71560889;71560889;71560889;71563759;71563759;71564406;71564406;71564811;71564811;71567814;71567814;71568866;71568963;71568963;71569840;71569840;71569840;71570840;71570840;71570840;71572908;71572908;71572908;71576041;71576617;71577786;71578552	71557274;71557274;71559951;71557274;71557274;71557623;71557623;71557623;71557623;71559302;71559302;71559302;71563198;71563198;71560955;71560955;71563847;71563847;71564557;71564557;71564967;71564967;71567939;71567939;71569070;71569070;71569070;71569925;71569925;71569925;71570929;71570929;71570929;71572960;71573363;71573036;71576133;71576799;71577941;71579631	1368	928	1406	1134	1302	1129	1214	1095
Fn1	1;1;1;1;1;1;1;1;1;1;1;1;1;1;1;1;1;1;1;1;1;1;1;1;1;1;1;1;1;1;1;1;1;1;1;1;1;1;1;1;1;1;1;1;1;1;1;1;1;1;1;1;1;1;1;1;1;1;1;1;1;1;1;1;1;1;1;1;1;1;1;1;1;1;1;1;1;1;1;1;1;1;1;1;1;1;1;1;1;1;1;1;1;1;1;1;1;1;1;1;1;1;1;1;1;1;1;1;1;1;1;1;1;1;1;1;1;1;1;1;1;1;1;1;1;1;1;1;1;1;1;1;1;1;1;1;1;1;1;1;1;1;1;1;1;1;1;1;1;1;1;1;1;1;1;1;1;1;1;1;1;1;1;1;1;1;1;1;1;1;1;1;1;1;1;1;1;1;1;1;1;1;1;1;1;1;1;1;1;1;1;1;1;1;1;1;1;1;1;1…	71585520;71585523;71585523;71585523;71585524;71585524;71585524;71585526;71586830;71586830;71586830;71586830;71586830;71586830;71586830;71586830;71586861;71590097;71590098;71590098;71590098;71590098;71590098;71590098;71590098;71590098;71590098;71590767;71590767;71590767;71590767;71590767;71590767;71590767;71590767;71590767;71590767;71593071;71593071;71593071;71593071;71593071;71593071;71593071;715…	71586283;71586283;71586283;71586283;71586283;71586283;71586283;71586283;71586943;71586943;71586943;71586943;71586943;71586943;71586943;71586943;71586943;71590204;71590204;71590204;71590204;71590204;71590204;71590204;71590204;71590204;71590204;71590892;71591071;71590892;71590892;71590892;71590892;71590892;71590892;71590892;71590892;71593235;71593235;71593235;71593235;71593235;71593235;71593235;715…	127842	111091	108729	118727	109437	126963	157906	138320
Apol7d	1;1;1;1;1;1;1;1;1;1;1;1;1	71652837;71652888;71653157;71653335;71653339;71654318;71657045;71657045;71657045;71660752;71660752;71662019;71662019	71653019;71653084;71653386;71653386;71653386;71654498;71657166;71657245;71657457;71660945;71660945;71662843;71662053	367	332	233	250	141	17	6	9
Gm5829	1	71709705	71710055	0	0	0	0	0	0	0	0
Gm5256	1	71714048	71714924	1	1	1	3	3	0	0	0
Gm37217	1	71843090	71846610	0	0	0	0	0	0	0	0
Gm8883	1;1;1;1;1;1;1;1;1;1;1;1	71888112;71888117;71888402;71888503;71888619;71888619;71888619;71888619;71889632;71890304;71890692;71890692	71888201;71888521;71888521;71888521;71888714;71888714;71888714;71888714;71889869;71890587;71890735;71891204	1966	1420	2092	2186	1491	1412	1783	1948
Gm28818	1;1;1;1	71894068;71896742;71898858;71916970	71896900;71896900;71898935;71917125	38	39	52	47	56	43	33	58
4933417E11Rik	1;1;1	71958998;71963514;72005012	71959627;71963792;72005195	10	2	10	6	0	4	0	1
4930556G22Rik	1;1	71983681;72038384	71984073;72038731	0	0	0	0	0	0	0	0
Gm5528	1	72004288	72004767	0	0	0	0	0	1	1	0
Gm8885	1	72087857	72088454	1	0	0	0	0	0	0	0
Gm4319	1;1;1;1	72107155;72114496;72121237;72121945	72109017;72114584;72121275;72122001	0	0	2	1	0	0	1	3
Mreg	1;1;1;1;1	72159442;72162322;72164072;72192043;72212017	72161019;72162485;72164162;72192202;72212307	469	274	452	323	264	349	351	393
Gm25360	1	72226240	72226430	18	2	4	1	0	0	0	3
Gm23472	1	72236946	72237136	0	0	0	0	0	0	1	0
Gm24497	1	72244213	72244403	1	0	0	0	0	0	0	0
Gm25939	1	72255008	72255198	65	1	1	0	0	0	0	1
Pecr	1;1;1;1;1;1;1;1;1;1;1;1;1;1;1;1;1;1;1;1;1;1;1;1;1;1;1	72259167;72259172;72259172;72261952;72261952;72261952;72266996;72267407;72267407;72267407;72267407;72270277;72270277;72270277;72274886;72274886;72274886;72275653;72276166;72276166;72277287;72277287;72277287;72284093;72284093;72284093;72284093	72259433;72259433;72259433;72262063;72262063;72262063;72267170;72267517;72267499;72267517;72267517;72270373;72270373;72270373;72274967;72274967;72274967;72275802;72276331;72276331;72277420;72277420;72277420;72284259;72284313;72284314;72284259	6781	5439	7319	5678	6812	5747	5521	4205
Tmem169	1;1;1;1;1;1;1	72284369;72284395;72292920;72297770;72297770;72300684;72300684	72284466;72284466;72293045;72298178;72298178;72300773;72303104	93	80	106	84	96	89	37	22
Xrcc5	1;1;1;1;1;1;1;1;1;1;1;1;1;1;1;1;1;1;1;1;1	72307427;72310435;72312408;72314154;72315459;72318999;72325074;72326216;72329926;72334636;72338960;72339989;72343009;72346228;72354243;72356817;72381619;72383358;72383702;72393896;72394708	72307567;72310548;72312591;72314202;72315581;72319190;72325188;72326354;72330038;72334698;72339097;72340079;72343142;72346424;72354336;72356886;72381728;72383454;72383769;72393967;72394952	824	930	959	1130	818	859	1093	910
Marchf4	1;1;1;1	72427112;72447156;72452442;72534625	72429009;72447348;72452597;72536930	0	0	0	0	0	0	0	0
Gm15843	1	72459499	72460027	0	0	0	0	0	0	0	0
Smarcal1	1;1;1;1;1;1;1;1;1;1;1;1;1;1;1;1;1;1;1;1;1;1;1;1;1;1;1;1;1;1;1;1;1;1;1;1;1;1;1;1;1;1;1;1;1;1;1;1;1;1;1;1;1;1;1;1;1;1;1;1;1;1;1;1;1;1;1;1;1;1;1;1;1;1;1;1;1;1;1;1;1;1;1;1;1;1;1	72583251;72583251;72583251;72583251;72583251;72583251;72583615;72585206;72585638;72585638;72585638;72585638;72585638;72585638;72585638;72585638;72587051;72587051;72587051;72587051;72587051;72587051;72587051;72591063;72591063;72591063;72591063;72591063;72591063;72591063;72591825;72591825;72591825;72591825;72591825;72591825;72591825;72595788;72595788;72595788;72595788;72595788;72595788;72595788;725…	72583438;72583438;72583438;72583438;72583438;72583438;72583737;72585242;72586404;72586404;72586404;72586404;72586404;72586404;72585991;72585918;72587101;72587101;72587101;72587101;72587101;72587101;72587101;72591275;72591275;72591275;72591275;72591275;72591275;72591275;72591875;72591875;72591875;72591875;72591875;72591875;72591875;72595974;72595974;72595974;72595974;72595974;72596271;72595831;725…	484	394	483	510	501	450	535	439
Gm39662	1;1;1;1;1	72641188;72641243;72642444;72642811;72642811	72642272;72642272;72642487;72642963;72642963	0	2	0	0	1	0	0	0
Ankar	1;1;1;1;1;1;1;1;1;1;1;1;1;1;1;1;1;1;1;1;1;1;1;1;1;1;1;1;1;1;1;1;1;1;1;1;1;1;1;1;1;1;1;1;1;1;1;1;1;1;1;1;1;1;1;1;1;1;1;1;1;1;1;1;1;1;1;1;1;1;1;1;1;1	72642980;72642982;72642982;72644924;72644924;72644924;72646994;72646994;72646994;72650122;72650122;72650122;72650932;72650932;72650932;72651696;72651696;72651696;72652339;72652339;72652339;72656107;72656107;72656107;72658411;72658411;72658411;72658650;72658650;72658650;72658978;72658978;72658978;72665088;72665088;72665088;72666345;72666345;72666345;72670092;72670092;72670092;72673971;72673971;726…	72643311;72643311;72643311;72644970;72644970;72644970;72647190;72647190;72647190;72650231;72650231;72650231;72651049;72651049;72651049;72651854;72651854;72651854;72652461;72652461;72652461;72656213;72656213;72656213;72658572;72658572;72658572;72658803;72658803;72658803;72659219;72659219;72659219;72665256;72665256;72665256;72666586;72666586;72666586;72670196;72670196;72670196;72674179;72674179;726…	0	0	0	0	0	0	0	1
Gm18035	1	72692864	72693452	0	0	0	0	0	0	0	0
Gm45859	1	72706289	72706502	0	0	0	0	0	0	0	0
Rpl37a	1;1;1;1;1;1;1;1;1;1;1;1;1	72711290;72711314;72711672;72711758;72711781;72712142;72712142;72712142;72712142;72713182;72713502;72713502;72713502	72711323;72711800;72711800;72711800;72711800;72712570;72712224;72712224;72712224;72713339;72713617;72713596;72713813	5435	4095	5897	5413	4062	3927	4155	3323
Igfbp2	1;1;1;1;1;1;1;1;1;1;1	72824503;72825322;72848699;72849086;72849086;72849564;72849564;72849564;72851998;72851998;72851998	72824964;72825474;72849312;72849312;72849312;72849704;72849704;72849704;72852148;72852467;72852474	11289	8830	8416	12856	7604	10404	8500	4983
Igfbp5	1;1;1;1;1;1;1;1;1;1	72857932;72858065;72860049;72862334;72863143;72863143;72863851;72863851;72873806;72873806	72862508;72859209;72862189;72862508;72863262;72863262;72864080;72864080;72874275;72874884	136	77	142	55	128	83	87	149
1700027A15Rik	1;1;1;1;1;1;1;1;1;1;1;1;1	72984844;73015691;73016036;73017506;73017929;73022554;73022832;73024569;73024698;73025322;73025322;73025322;73025322	72985078;73015764;73016094;73017601;73017989;73022992;73022992;73024814;73024724;73025499;73025507;73025507;73025498	0	0	0	0	0	0	0	0
Tnp1	1;1	73015074;73015725	73015325;73015909	0	0	0	0	0	0	0	0
Gm38106	1	73206890	73209423	0	0	0	0	0	0	0	0
Gm29185	1;1;1	73269064;73269765;73306053	73269169;73269866;73306360	0	0	0	0	0	0	0	0
Gm29184	1	73311717	73312050	0	0	0	0	0	0	0	0
Pinc	1;1;1;1;1;1;1;1;1;1;1	73390775;73395334;73397007;73397031;73400204;73400204;73400835;73404996;73404996;73407341;73407341	73392400;73395562;73397214;73397214;73400276;73400276;73400998;73405053;73405053;73407569;73407569	0	0	0	0	0	0	0	0
Gm27315	1	73392246	73392399	0	0	0	0	0	0	0	0
D530049I02Rik	1;1;1	73398968;73402587;73430492	73399101;73402715;73430790	0	0	0	0	0	0	0	0
Gm9553	1	73512046	73513041	0	0	0	0	0	0	0	0
C530043A13Rik	1;1;1;1;1;1;1;1	73522095;73522097;73523201;73525241;73525241;73525840;73528725;73529673	73523219;73525460;73523219;73525334;73525627;73525948;73528934;73529790	0	0	0	0	0	0	0	0
Gm29186	1;1	73528937;73535749	73528995;73536349	0	0	0	0	0	0	0	0
6030407O03Rik	1;1;1;1;1;1;1;1;1;1;1;1;1	73618088;73618088;73620196;73620196;73672996;73672996;73743600;73858065;73858564;73859617;73860969;73862659;73864375	73618666;73618666;73620424;73620424;73673066;73673066;73743947;73858097;73858860;73859867;73861052;73863116;73864466	2	0	1	4	1	1	1	2
Gm29183	1;1;1;1;1;1;1;1	73750321;73817217;73817430;73822396;73823899;73825887;73829786;73841808	73750410;73817289;73817508;73822517;73823995;73825924;73829966;73841917	0	0	0	0	1	0	0	0
Gm25329	1	73763710	73763835	0	0	0	0	0	0	0	0
Mir6351	1	73855477	73855575	0	0	0	0	0	0	0	0
Tns1	1;1;1;1;1;1;1;1;1;1;1;1;1;1;1;1;1;1;1;1;1;1;1;1;1;1;1;1;1;1;1;1;1;1;1;1;1;1;1;1;1;1;1;1;1;1;1;1;1;1;1;1;1;1;1;1;1;1;1;1;1;1;1;1;1;1;1;1;1;1;1;1;1;1;1;1;1;1;1;1;1;1;1;1;1;1;1;1;1;1;1;1;1;1;1;1;1;1;1;1;1;1;1;1;1;1;1;1;1;1;1;1;1;1;1;1;1;1;1;1;1;1;1;1;1;1;1;1;1;1;1;1;1;1;1;1;1;1;1;1;1;1;1;1;1;1;1;1;1;1;1;1;1;1;1;1;1;1;1;1;1;1;1;1;1;1;1;1;1;1;1;1;1;1;1;1;1;1;1;1;1;1;1;1;1;1;1;1;1;1;1;1;1;1;1;1;1;1;1;1…	73910231;73910232;73910232;73913911;73914093;73914117;73914530;73914530;73916439;73916439;73916439;73916439;73916439;73916439;73916439;73916439;73916866;73916866;73916866;73916866;73916866;73916866;73916866;73916866;73917633;73917633;73917633;73917633;73917633;73917633;73917633;73917633;73917998;73917998;73917998;73917998;73917998;73917998;73917998;73917998;73919654;73919654;73919654;73919654;739…	73914674;73914674;73914674;73914674;73914674;73914674;73914674;73914674;73916471;73916471;73916471;73916471;73916471;73916471;73916471;73916471;73916934;73916934;73916934;73916934;73916934;73916934;73916934;73916934;73917801;73917801;73917801;73917801;73917801;73917801;73917801;73917801;73918069;73918069;73918069;73918069;73918069;73918069;73918069;73918069;73919731;73919731;73919731;73919731;739…	2508	1528	2204	2440	2544	2657	1980	2989
Rufy4	1;1;1;1;1;1;1;1;1;1;1;1;1;1;1;1;1;1;1;1;1;1;1;1	74125541;74125579;74127592;74127592;74127846;74127869;74128948;74128948;74129339;74129339;74129698;74129698;74131178;74131178;74132720;74132720;74134104;74134104;74140919;74140919;74146654;74146654;74147644;74147644	74125614;74125614;74127723;74127723;74127952;74127952;74129073;74129073;74129445;74129445;74129841;74129841;74131247;74131247;74133346;74133346;74134207;74134207;74141065;74141065;74146764;74146764;74147773;74148223	5	2	5	2	5	8	13	5
Cxcr2	1;1;1;1;1	74153989;74153991;74158330;74158330;74160070	74154119;74154119;74161246;74159877;74160610	262	231	336	469	260	289	260	355
Cxcr1	1;1;1	74191785;74191785;74194592	74193235;74192869;74194631	1	0	0	2	3	0	1	1
Mir1928	1	74206554	74206620	0	0	0	0	0	0	0	0
Gm25524	1	74212813	74212919	0	0	0	0	0	0	0	0
Arpc2	1;1;1;1;1;1;1;1;1;1;1;1;1;1;1;1;1;1;1;1;1;1;1;1;1;1;1;1;1;1;1;1;1;1	74236084;74236497;74236517;74236550;74236818;74236818;74236818;74246080;74246080;74246080;74248132;74248132;74248132;74251254;74251254;74251254;74254828;74254828;74254828;74255958;74255958;74255958;74262459;74262459;74262459;74263743;74263743;74263743;74264353;74264353;74264353;74267771;74267771;74267771	74236322;74236610;74236899;74236610;74237047;74236888;74236899;74246114;74246114;74246114;74248244;74248244;74248244;74251299;74251299;74251299;74255014;74255014;74255014;74256051;74256051;74256051;74262585;74262585;74262585;74263843;74263843;74263843;74264453;74264453;74264453;74267988;74267987;74268209	4442	3596	4528	4484	4260	4101	4366	4034
Gpbar1	1	74278550	74279624	0	0	0	1	0	0	1	1
Aamp	1;1;1;1;1;1;1;1;1;1;1;1;1;1;1;1;1;1;1;1;1;1;1;1;1;1;1;1;1;1;1;1;1;1;1;1;1;1;1;1;1;1	74279840;74279846;74279846;74280783;74280783;74280783;74280933;74281060;74281089;74281089;74281089;74281089;74281329;74281329;74281329;74281329;74281527;74281527;74281736;74281736;74281736;74281736;74282027;74282027;74282027;74282411;74282411;74282411;74282441;74283094;74283094;74283094;74283094;74283094;74283196;74283886;74283886;74283886;74283886;74284174;74284503;74284503	74280309;74280309;74280309;74280937;74280937;74280937;74280937;74281642;74281179;74281179;74281179;74281179;74281432;74281432;74281642;74281432;74281642;74281642;74281819;74281819;74282550;74281819;74282171;74282171;74282171;74282550;74282550;74282550;74282550;74283142;74283213;74283213;74284016;74283213;74283213;74284041;74283979;74284044;74284041;74284421;74284680;74284738	4880	3869	5353	4882	4331	3821	4035	2933
Gm28364	1;1	74281161;74281811	74281438;74281866	68	83	136	125	40	1	0	0
Pnkd	1;1;1;1;1;1;1;1;1;1;1;1;1;1;1;1;1;1;1;1;1;1;1;1;1;1;1;1;1;1;1;1;1;1;1;1;1;1;1;1;1	74284930;74285045;74285050;74285054;74285055;74285777;74285842;74285842;74285842;74285842;74285842;74287092;74287092;74287092;74332610;74332663;74347385;74347385;74347385;74347385;74347652;74347652;74347652;74348763;74348763;74348763;74349308;74349308;74349308;74349714;74349714;74349714;74350617;74350617;74350617;74351537;74351537;74351537;74351758;74351758;74351758	74285137;74285137;74285137;74285137;74285137;74286010;74286010;74286010;74286634;74286010;74286010;74287273;74287208;74287454;74332791;74336261;74347500;74347566;74347500;74347500;74347764;74347764;74347764;74348821;74348821;74348821;74349400;74349400;74349400;74349877;74349877;74349877;74350703;74350703;74350703;74351652;74351652;74351652;74353686;74353694;74353684	1808	1186	1793	1186	1285	1369	1716	1391
Gm37503	1	74287542	74287860	3	2	2	5	3	1	4	3
Tmbim1	1;1;1;1;1;1;1;1;1;1;1;1;1;1;1;1;1;1;1;1;1;1;1;1;1;1;1;1;1;1;1;1;1;1;1;1;1;1;1;1;1;1;1;1;1;1;1;1;1;1;1;1;1;1;1;1;1;1	74288247;74288251;74288251;74288253;74289300;74289871;74289871;74289871;74289871;74289871;74290752;74290752;74290752;74290752;74290752;74291200;74291200;74291200;74291200;74291200;74291431;74291431;74291431;74291431;74291695;74291695;74291695;74292457;74292457;74292457;74292835;74292835;74292835;74293005;74293005;74293005;74293005;74293562;74293908;74293908;74293908;74293908;74293908;74293910;742…	74289518;74289518;74289518;74289518;74289518;74290068;74289924;74289924;74289924;74289924;74290847;74290847;74290847;74290847;74290847;74291287;74291228;74291287;74291287;74291287;74291468;74291734;74291468;74291468;74291734;74292888;74291734;74292507;74292507;74292507;74292888;74292888;74292888;74293069;74293069;74293069;74293069;74293630;74294002;74294002;74294002;74294002;74294002;74294002;742…	1589	1182	1537	1510	1533	1459	1434	1378
Gm29358	1;1;1	74295603;74295641;74296356	74295786;74298867;74297905	4	4	1	0	3	3	0	2
Gm37931	1	74307848	74310713	0	0	3	2	0	0	1	0
Catip	1;1;1;1;1;1;1;1;1;1;1;1;1;1;1;1;1;1;1;1;1;1;1;1;1;1;1	74362108;74362366;74362367;74362442;74362750;74362750;74363252;74363252;74363252;74364317;74364317;74364317;74364531;74364549;74364549;74364549;74366617;74366617;74366617;74366617;74367787;74367787;74367787;74368134;74368134;74368393;74368393	74362186;74362522;74362659;74362947;74362947;74362947;74363307;74363307;74363307;74364403;74364403;74364403;74364716;74364716;74364716;74364716;74366742;74366741;74366741;74366741;74367863;74367798;74367863;74368222;74368222;74369150;74369321	1	2	3	0	4	0	3	3
Slc11a1	1;1;1;1;1;1;1;1;1;1;1;1;1;1;1;1;1;1;1;1;1;1;1;1;1;1;1;1;1;1;1;1;1;1;1;1;1;1;1;1;1;1;1;1;1;1;1;1;1;1;1;1;1;1;1;1;1;1;1;1;1;1;1;1;1;1;1;1;1;1;1;1;1;1;1;1;1;1;1;1;1;1	74375195;74375203;74375203;74375225;74375253;74375572;74375602;74375718;74375718;74375718;74375770;74376657;74376793;74376793;74376793;74376793;74376793;74377157;74377157;74377157;74377157;74377157;74377157;74379783;74379783;74379783;74379783;74379783;74379783;74380197;74380197;74380197;74380197;74380609;74380609;74380609;74380609;74380609;74380842;74380842;74380842;74380842;74380842;74381651;743…	74375321;74375321;74375321;74375321;74375321;74375851;74375851;74375851;74375851;74375851;74375851;74376793;74376890;74376915;74376915;74376915;74376915;74377276;74377276;74377276;74377276;74377276;74377276;74379856;74379889;74380267;74379889;74379889;74379889;74380267;74380267;74380267;74380267;74380676;74380676;74380676;74380676;74380676;74380997;74380997;74380997;74380997;74380997;74381894;743…	1046	658	869	916	1082	1128	788	767
Ctdsp1	1;1;1;1;1;1;1;1;1;1;1;1;1;1;1;1;1	74391509;74391795;74392162;74393278;74393278;74393278;74393797;74393797;74394019;74394019;74394019;74394640;74394640;74394837;74394837;74395456;74395456	74391964;74391964;74392249;74393426;74393901;74393426;74393901;74393901;74394069;74394075;74394075;74394732;74394732;74395022;74395022;74397282;74397285	4186	2813	3925	3514	3449	3761	4037	3662
Mir26b	1	74394310	74394394	1	0	0	0	0	6	0	0
Vil1	1;1;1;1;1;1;1;1;1;1;1;1;1;1;1;1;1;1;1;1;1;1;1;1;1;1;1;1;1;1;1;1;1	74409376;74415069;74415966;74418360;74419053;74419569;74419569;74419795;74419795;74421253;74421253;74421416;74421561;74421561;74421779;74421779;74421779;74422927;74422927;74422927;74423675;74423686;74423863;74423863;74425537;74425537;74426552;74427240;74427479;74428067;74430617;74432291;74434878	74409436;74415154;74416040;74418556;74419103;74419677;74419677;74419905;74419905;74421455;74421455;74421639;74421639;74421639;74421877;74421877;74421877;74423011;74423018;74423080;74423775;74423775;74424000;74424000;74425966;74425695;74426731;74427385;74427623;74428255;74430685;74432431;74435559	5	3	4	2	3	6	5	4
Usp37	1;1;1;1;1;1;1;1;1;1;1;1;1;1;1;1;1;1;1;1;1;1;1;1;1;1;1;1;1;1;1;1;1;1;1;1;1;1;1;1;1;1;1;1;1;1;1;1;1;1;1;1;1;1;1;1;1;1;1;1;1;1;1;1;1;1;1;1;1;1;1;1;1;1;1;1;1;1;1;1;1;1;1;1;1;1;1;1;1;1	74435511;74437730;74439127;74439960;74439960;74439960;74441532;74441532;74441532;74444413;74444413;74444413;74449502;74450495;74450495;74450495;74452687;74452687;74452687;74452687;74453828;74453828;74453828;74453828;74456079;74456079;74456079;74456079;74459915;74459915;74459915;74461566;74461566;74461566;74461566;74466915;74466915;74466915;74466915;74467353;74468267;74468267;74468267;74470537;744…	74439478;74439478;74439478;74440098;74440098;74440098;74441601;74441601;74441601;74444528;74444528;74444528;74450555;74450555;74450555;74450555;74452853;74452853;74452853;74452853;74454083;74454083;74454083;74454083;74456220;74456220;74456220;74456220;74459980;74459980;74459980;74461730;74461730;74461730;74461730;74466994;74466994;74466994;74466994;74467574;74470727;74468384;74468384;74470727;744…	582	643	526	577	713	667	615	507
Gm37733	1	74500340	74503301	0	0	2	0	0	1	0	0
Cnot9	1;1;1;1;1;1;1;1;1;1;1;1;1;1;1;1;1;1	74506058;74506060;74517070;74517070;74518901;74518901;74522318;74522318;74523504;74523504;74523527;74525030;74526992;74526992;74526992;74527592;74527592;74528686	74506461;74506214;74517249;74517249;74519016;74519016;74522427;74522427;74523613;74523613;74523613;74525093;74527090;74527087;74527090;74528177;74527683;74530842	908	660	932	995	909	875	990	894
Plcd4	1;1;1;1;1;1;1;1;1;1;1;1;1;1;1;1;1;1;1;1;1;1;1;1;1;1;1;1;1;1;1;1;1;1;1;1;1;1;1;1;1;1;1;1;1;1;1;1;1;1;1;1;1;1;1;1;1;1;1;1;1;1;1;1;1;1;1;1;1;1;1;1;1;1;1;1;1;1;1;1;1;1;1;1;1;1;1;1;1;1;1;1;1;1;1;1;1;1;1;1;1;1;1;1;1;1;1;1;1;1;1;1;1;1;1;1;1;1;1;1;1;1;1;1;1;1;1;1;1;1;1;1;1;1;1;1;1;1;1;1;1	74542888;74542888;74542888;74542903;74542903;74542903;74544360;74544364;74544364;74547913;74547913;74547913;74547913;74547913;74547913;74547913;74547913;74548105;74548105;74548105;74548105;74548105;74548105;74548105;74548105;74549175;74549175;74549175;74549175;74549175;74549175;74549175;74549175;74551020;74551020;74551020;74551020;74551020;74551020;74551021;74551021;74551988;74551988;74551988;745…	74543028;74543028;74543028;74543028;74543028;74543028;74546271;74544650;74544650;74547968;74547968;74547968;74547968;74547968;74547968;74547968;74547968;74548263;74548263;74548263;74548263;74548263;74548263;74548263;74548263;74549403;74549403;74549403;74549403;74549403;74549404;74549404;74549403;74551149;74551149;74551149;74551149;74551149;74551149;74551149;74551149;74552219;74552219;74552219;745…	10	16	10	20	10	0	0	0
Zfp142	1;1;1;1;1;1;1;1;1;1;1;1;1;1;1;1;1;1;1;1;1;1;1;1;1;1;1;1;1;1;1;1;1;1;1;1;1;1;1;1;1;1;1;1;1;1;1;1;1;1;1;1;1	74565127;74566426;74566502;74566683;74566869;74568551;74568551;74568551;74568551;74568551;74569679;74569679;74569679;74569679;74569679;74573539;74573539;74573539;74573539;74573539;74575780;74575780;74575780;74575780;74575780;74578123;74578123;74578123;74578123;74578123;74579325;74579325;74579325;74579325;74582225;74582232;74585384;74585384;74585384;74585384;74585384;74585585;74587368;74587368;745…	74567347;74567347;74567347;74567347;74567347;74568656;74568656;74568656;74568656;74568656;74572583;74572583;74572583;74572583;74572583;74573716;74573716;74573716;74573716;74573716;74576604;74576604;74576604;74576604;74576604;74578287;74578287;74578287;74578287;74578287;74579406;74579449;74579927;74579618;74585697;74585697;74585663;74585697;74585697;74585697;74585697;74585697;74587720;74587619;745…	711	634	675	737	859	760	803	969
Gm25035	1	74586896	74586972	0	0	0	0	0	0	0	2
Bcs1l	1;1;1;1;1;1;1;1;1;1;1;1;1;1;1;1;1;1;1;1;1;1;1;1;1;1	74588289;74588300;74588374;74589486;74589486;74589486;74589960;74589960;74589960;74590265;74590265;74590265;74590266;74590671;74590671;74590671;74590671;74590960;74590960;74590960;74591589;74591589;74591589;74591822;74591822;74591822	74588393;74588487;74588604;74589878;74589878;74589878;74590099;74590099;74590099;74590459;74590459;74590459;74590459;74590908;74590734;74590734;74590734;74591129;74591129;74591129;74591706;74591706;74591706;74592189;74592443;74592124	370	303	421	403	401	316	335	378
Rnf25	1;1;1;1;1;1;1;1;1;1;1;1;1;1;1;1;1;1;1;1;1;1;1;1;1;1;1;1;1;1;1;1;1;1;1;1;1;1;1;1;1;1;1;1;1;1;1;1;1;1;1;1;1;1;1;1;1;1;1;1;1	74593748;74593748;74593753;74594222;74594560;74594560;74594560;74594560;74595209;74595209;74595209;74595209;74595631;74595631;74595631;74595631;74595866;74595866;74595866;74595866;74595885;74598185;74598362;74598362;74598362;74598362;74598362;74598363;74598530;74598530;74598530;74598530;74598530;74598530;74598530;74598550;74598693;74598693;74598693;74598693;74598693;74598693;74598733;74599066;745…	74594402;74594402;74594402;74594402;74594801;74594694;74594694;74594694;74595301;74595298;74595301;74595301;74595768;74595768;74595768;74595768;74595937;74595937;74595937;74595937;74595937;74598431;74598431;74598431;74598431;74598431;74598431;74598431;74598597;74598597;74598597;74598597;74598597;74598597;74598597;74598792;74598792;74598792;74598845;74598792;74598792;74598845;74598792;74599140;745…	862	673	1100	1033	880	835	1133	950
Stk36	1;1;1;1;1;1;1;1;1;1;1;1;1;1;1;1;1;1;1;1;1;1;1;1;1;1;1;1;1;1;1;1;1;1;1;1;1;1;1;1;1;1;1;1;1;1;1;1;1;1;1;1;1;1;1;1;1;1;1;1;1;1;1;1;1;1;1;1;1;1;1;1;1;1;1;1;1;1;1;1;1;1;1;1;1;1;1;1;1;1;1;1;1;1;1;1;1;1;1;1;1;1;1;1;1;1;1;1;1;1;1;1;1;1;1;1;1;1;1;1;1;1;1;1;1;1;1;1;1;1;1;1;1;1;1;1;1;1;1;1;1;1;1;1	74601445;74601480;74601503;74601514;74601639;74602029;74602029;74602029;74602029;74602029;74603138;74603138;74603138;74603138;74603138;74603210;74603397;74603397;74603397;74603397;74603397;74603397;74605389;74605389;74605389;74605389;74605389;74609012;74609012;74609012;74609012;74609012;74610772;74610772;74610772;74610772;74610772;74611089;74611089;74611089;74611089;74611149;74611401;74611401;746…	74601613;74601613;74601613;74601613;74601862;74602201;74602201;74602201;74602201;74602201;74603278;74603278;74603278;74603278;74603278;74603278;74603474;74603474;74603474;74603474;74603474;74603474;74605525;74605519;74605519;74605519;74605519;74609261;74609261;74609261;74609261;74609261;74610865;74610865;74610865;74610865;74610865;74611256;74611258;74611258;74611258;74611258;74611588;74611588;746…	56	44	63	87	65	62	54	75
Ttll4	1;1;1;1;1;1;1;1;1;1;1;1;1;1;1;1;1;1;1;1;1;1;1;1;1;1;1;1;1;1;1;1;1;1;1;1;1;1;1;1;1;1;1;1;1;1;1;1;1;1;1;1;1;1;1;1;1;1;1;1;1;1;1;1;1;1;1;1;1;1;1;1;1;1;1;1;1;1;1;1;1	74661745;74661750;74661817;74661817;74672844;74672844;74672844;74672844;74678898;74678898;74678898;74680354;74680354;74681300;74681300;74681300;74681300;74681759;74681759;74681759;74681759;74685319;74685319;74685319;74685326;74685860;74685860;74685860;74685956;74686317;74686317;74686317;74686317;74687204;74687204;74687204;74687478;74687478;74687723;74687723;74687723;74688164;74688164;74688164;746…	74661889;74661889;74661889;74661889;74673010;74673255;74673010;74673010;74680463;74678931;74680463;74680463;74680463;74681409;74681409;74681409;74681409;74681822;74681791;74681822;74681822;74685443;74685357;74685443;74685443;74685970;74685970;74685970;74685970;74686393;74686393;74686393;74686393;74687395;74687395;74687395;74687560;74687560;74687851;74687851;74687851;74688286;74688286;74688286;746…	1784	1408	1700	1739	2150	2121	2341	1996
Cyp27a1	1;1;1;1;1;1;1;1;1;1;1;1;1;1;1	74713574;74731919;74735277;74735351;74735554;74735554;74735864;74736681;74736681;74736809;74737017;74737179;74737179;74737543;74737543	74713891;74732109;74735476;74735476;74736036;74735751;74736036;74736716;74736847;74737098;74737098;74737391;74737391;74737823;74737892	20871	14401	20530	19700	18526	19505	23637	19010
Prkag3	1;1;1;1;1;1;1;1;1;1;1;1;1;1;1;1;1;1;1;1;1;1;1;1;1;1;1;1;1;1;1;1;1;1;1;1;1;1;1;1;1;1;1;1;1;1;1;1;1;1;1;1;1;1;1;1;1;1;1;1;1;1;1;1;1;1;1	74738922;74738922;74740205;74740205;74740587;74740587;74741152;74741152;74741152;74741152;74741467;74741467;74741467;74741467;74741467;74744456;74744456;74744456;74744456;74744456;74744721;74744721;74744721;74744721;74744721;74745317;74745317;74745317;74745317;74745317;74745551;74745551;74745551;74745551;74745697;74745697;74745697;74745697;74745697;74745870;74745870;74745870;74745870;74745870;747…	74740060;74740060;74740821;74740821;74740821;74740821;74741298;74741298;74741298;74741298;74741504;74741504;74741504;74741504;74741504;74744621;74744621;74744621;74744621;74744621;74744847;74744847;74744847;74744847;74744847;74745371;74745371;74745371;74745371;74745371;74745596;74745596;74745596;74745596;74745755;74745755;74745755;74745755;74745755;74745951;74745951;74745951;74745951;74745951;747…	1	1	3	4	0	0	0	1
Gm27507	1	74764798	74764890	0	0	0	0	0	0	0	0
Wnt6	1;1;1;1;1;1	74771892;74782102;74782439;74782560;74784139;74784139	74772222;74782322;74782894;74782894;74784602;74785322	2	0	1	1	3	2	2	0
Gm29539	1;1;1	74774943;74775543;74777051	74775169;74775718;74777405	0	0	0	0	0	0	0	0
Wnt10a	1;1;1;1;1;1	74791516;74793363;74793363;74800533;74803123;74803123	74792283;74793625;74793625;74800912;74803495;74804179	0	0	0	1	0	0	0	0
Gm16582	1;1;1;1	74850895;74854343;74868736;74878365	74850962;74854515;74868835;74879953	0	0	0	0	0	0	0	0
Cdk5r2	1	74854934	74857732	0	0	0	0	0	0	0	0
Fev	1;1;1;1;1;1;1;1	74881509;74882006;74882407;74884407;74884407;74884407;74885159;74885159	74882662;74882662;74882662;74884608;74884513;74884481;74885419;74885322	0	0	1	0	0	0	0	0
Cryba2	1;1;1;1;1;1;1;1	74889934;74890531;74890531;74891654;74891946;74892547;74892727;74893077	74890136;74890673;74890673;74892087;74892087;74892892;74892891;74893143	0	0	0	0	0	0	0	0
Mir375	1	74900658	74900721	0	0	0	0	0	0	0	0
Cfap65	1;1;1;1;1;1;1;1;1;1;1;1;1;1;1;1;1;1;1;1;1;1;1;1;1;1;1;1;1;1;1;1;1;1;1;1;1;1;1;1;1;1;1;1;1;1;1;1;1;1;1;1	74902071;74902339;74903097;74904021;74904633;74905046;74905607;74905900;74906310;74907328;74907605;74910444;74910703;74911014;74916763;74917150;74918366;74918834;74919184;74920386;74921431;74922303;74922928;74922928;74923392;74924793;74925373;74925373;74926431;74926431;74926431;74927014;74927014;74927014;74927597;74927597;74927597;74928005;74928005;74928005;74928334;74928334;74928334;74929255;749…	74902243;74902476;74903549;74904146;74904835;74905090;74905714;74906013;74906453;74907486;74907796;74910554;74910769;74911190;74916891;74917375;74918494;74918984;74919342;74920610;74921676;74922460;74925167;74923065;74925573;74925167;74925573;74925573;74926696;74926696;74926696;74927236;74927236;74927236;74927742;74927742;74927742;74928204;74928204;74928204;74928500;74928500;74928500;74929357;749…	0	0	1	0	0	0	0	0
Gm15841	1;1;1	74902371;74905446;74907336	74902457;74905557;74907653	0	0	0	0	0	0	0	0
Ihh	1;1;1;1;1	74945315;74947724;74948304;74950900;74950900	74946747;74948565;74948565;74951442;74951672	4	5	4	4	6	5	7	6
Gm37744	1	74954252	74955841	0	0	0	0	0	0	0	0
Nhej1	1;1;1;1;1;1	74967139;74968169;74968795;75045309;75046501;75125136	74967768;74968275;74968912;75045367;75046639;75125200	78	29	72	81	68	66	54	55
Slc23a3	1;1;1;1;1;1;1;1;1;1;1;1;1;1;1;1;1	75125541;75126342;75128473;75128904;75129398;75131661;75131713;75132152;75132152;75132599;75132599;75132951;75132951;75133195;75133195;75133401;75133685	75126018;75126437;75128640;75129009;75129651;75131775;75131775;75132272;75132272;75132780;75132780;75133027;75133027;75133546;75133292;75133558;75133890	8	10	15	7	7	18	31	8
Cnppd1	1;1;1;1;1;1;1;1;1;1;1;1;1;1;1;1;1;1;1;1;1;1;1;1;1;1;1;1;1;1;1;1;1;1;1;1;1;1;1;1;1;1;1;1;1	75134554;75135768;75135771;75135771;75136785;75137092;75137326;75137326;75137326;75137326;75137326;75137755;75137755;75137755;75137755;75137755;75139347;75139347;75139347;75139347;75139559;75139559;75139559;75139559;75139597;75139821;75139821;75139821;75139821;75139821;75140898;75140898;75140898;75140898;75140898;75141416;75141416;75141416;75141416;75141416;75141700;75142058;75142058;75142643;751…	75136932;75136932;75136932;75136932;75136932;75137443;75137861;75137443;75137443;75137443;75137443;75137806;75137816;75137816;75138876;75137816;75139475;75139475;75139475;75139475;75139679;75139679;75139679;75139679;75139679;75139902;75139902;75139902;75139902;75139902;75141006;75141006;75141006;75141006;75141006;75141503;75141503;75141503;75141691;75141503;75141803;75142560;75142638;75142711;751…	1574	984	1696	1431	1489	1528	1204	1200
Retreg2	1;1;1;1;1;1;1;1;1;1;1;1;1;1;1;1;1;1;1;1;1;1;1;1;1;1;1;1;1;1;1;1;1;1;1;1;1;1;1;1;1;1;1;1;1;1;1;1;1	75142778;75142786;75142794;75142980;75143165;75143182;75143369;75143369;75143369;75143369;75143369;75143378;75143923;75143923;75143923;75143923;75143923;75143923;75143923;75144304;75144304;75144304;75144304;75144392;75144392;75144552;75144622;75144622;75144622;75144622;75144960;75144960;75144960;75144960;75145259;75145259;75145259;75145259;75145304;75145680;75145680;75145680;75145680;75145680;751…	75143128;75143128;75143128;75143128;75143276;75143475;75143475;75143475;75143475;75143475;75143475;75143475;75143953;75144109;75143953;75143953;75143953;75143953;75143953;75144377;75144439;75144439;75144439;75144439;75144439;75144664;75144706;75144706;75144706;75144706;75145103;75145103;75145103;75145103;75145353;75145353;75145353;75145353;75145350;75145761;75145815;75145815;75145815;75145815;751…	4432	2875	4264	3561	3690	3900	3810	3037
Zfand2b	1;1;1;1;1;1;1;1;1;1;1;1;1;1;1;1;1;1;1;1;1;1;1;1;1;1;1;1;1;1;1;1;1;1;1;1;1;1;1;1;1;1;1;1;1;1;1;1;1;1;1;1;1;1;1;1;1;1;1;1;1;1	75168646;75168646;75168646;75168655;75168658;75168666;75168701;75168778;75168831;75168831;75168834;75168834;75168834;75168928;75169185;75169185;75169185;75169185;75169185;75169185;75169185;75169500;75169500;75169500;75169500;75169500;75169500;75169500;75169500;75169500;75169765;75169765;75169765;75169765;75169765;75169765;75169765;75169765;75170367;75170367;75170367;75170367;75170367;75170367;751…	75168707;75168707;75168707;75168906;75169279;75168707;75168707;75168906;75168906;75168906;75169279;75168906;75168906;75168962;75169279;75169279;75169279;75169279;75169279;75169279;75169279;75169631;75169631;75169631;75169631;75169631;75169631;75169631;75169631;75169631;75169916;75169916;75169916;75169892;75169916;75169916;75169916;75169916;75170459;75170687;75170569;75170459;75170459;75170459;751…	915	523	999	938	694	650	637	614
Abcb6	1;1;1;1;1;1;1;1;1;1;1;1;1;1;1;1;1;1;1;1;1;1;1;1;1;1;1;1;1;1;1;1;1;1;1;1;1;1;1;1;1;1;1;1;1;1;1;1;1;1;1;1;1;1;1;1	75171717;75171719;75171758;75172114;75172114;75172114;75172266;75172266;75172266;75172555;75172555;75172720;75172791;75172791;75173545;75173862;75174139;75174139;75174326;75174326;75174326;75174478;75174478;75174702;75174702;75174702;75174973;75174973;75175508;75175508;75175508;75175552;75176090;75176090;75176090;75176090;75177303;75177303;75177303;75177303;75177665;75177665;75177665;75177665;751…	75171988;75171988;75171988;75172182;75172182;75172182;75172302;75172360;75172360;75173919;75172667;75174224;75172869;75172965;75173649;75173919;75174224;75174224;75174554;75174389;75174389;75174554;75174554;75175038;75174827;75174827;75175038;75175038;75175617;75175617;75175617;75175617;75176211;75176211;75176211;75176211;75177486;75177486;75177486;75177486;75178102;75177766;75177766;75177766;751…	86	56	76	73	103	65	44	45
Gm29253	1;1;1;1;1;1;1;1;1;1;1;1;1;1;1;1;1;1;1;1;1;1	75171731;75172114;75172266;75172555;75173545;75173862;75174139;75174326;75174478;75174702;75174973;75175508;75176090;75177303;75177665;75178931;75179570;75182592;75182894;75184456;75184689;75185053	75171988;75172182;75172360;75172667;75173649;75173919;75174224;75174389;75174554;75174827;75175038;75175617;75176211;75177486;75178102;75179068;75181931;75182737;75183116;75184573;75184867;75185146	0	0	0	0	0	0	0	0
Atg9a	1;1;1;1;1;1;1;1;1;1;1;1;1;1;1;1;1;1;1;1;1;1;1;1;1;1;1;1;1;1;1;1;1;1;1;1;1;1;1;1;1;1;1;1;1;1;1;1;1;1;1;1;1;1;1;1;1;1;1;1;1;1;1;1;1;1;1;1;1;1;1;1;1;1;1;1;1;1;1;1;1;1;1;1;1;1;1;1;1;1;1;1;1;1;1;1;1;1;1;1;1;1;1;1;1;1;1;1;1;1;1;1;1	75180860;75180865;75180865;75180865;75180865;75180866;75182592;75182592;75182592;75182592;75182592;75182894;75182894;75182894;75182894;75182894;75182894;75182990;75184456;75184456;75184456;75184456;75184456;75184456;75184689;75184689;75184689;75184689;75184689;75184689;75184689;75185053;75185053;75185053;75185053;75185053;75185053;75185053;75185666;75185666;75185666;75185666;75185666;75185666;751…	75181931;75181931;75181931;75181931;75182737;75181931;75182737;75182737;75182737;75182737;75182737;75183116;75183116;75183116;75183116;75183116;75183116;75183116;75184573;75184573;75184573;75184573;75184573;75184573;75184867;75184867;75184867;75184867;75184867;75184867;75184867;75185301;75185301;75185301;75185301;75185301;75185301;75185301;75185845;75185845;75185845;75185845;75185845;75185845;751…	1325	985	1144	1167	1178	1267	1392	1255
Ankzf1	1;1;1;1;1;1;1;1;1;1;1;1;1;1;1;1;1;1;1;1;1;1;1;1;1;1;1;1;1;1;1;1;1;1;1;1;1;1;1;1;1;1;1;1;1;1;1;1;1;1;1;1;1;1;1;1;1;1;1;1	75192151;75192160;75192160;75192160;75192160;75192160;75192192;75194178;75194178;75194178;75194178;75194178;75194841;75194841;75194841;75194841;75194841;75194841;75194841;75195063;75195063;75195063;75195063;75195063;75195063;75195294;75195569;75195600;75195693;75195801;75195801;75195801;75195801;75196153;75196153;75196153;75196514;75196514;75196514;75196514;75196514;75197644;75197644;75197644;751…	75194284;75192677;75192677;75192677;75192677;75192677;75192677;75194284;75194284;75194284;75194284;75194284;75194943;75194943;75194943;75195712;75194943;75194943;75194943;75195292;75195256;75195712;75195534;75195256;75195084;75195534;75195712;75195712;75196381;75195948;75196381;75195948;75195948;75196381;75196381;75196381;75196656;75196669;75196669;75196669;75196669;75198124;75198376;75198124;751…	1041	879	1125	1317	1114	1128	1169	1142
Glb1l	1;1;1;1;1;1;1;1;1;1;1;1;1;1;1;1;1;1;1;1;1;1;1;1;1;1;1;1;1;1;1;1;1;1;1;1;1;1;1;1;1;1;1;1;1;1;1;1;1;1;1;1;1;1;1;1;1;1;1;1;1;1;1;1;1;1;1;1;1;1;1;1;1;1;1;1;1;1;1;1;1;1;1;1;1;1;1;1;1;1;1;1;1;1;1;1;1	75198236;75198243;75199033;75199033;75199091;75199347;75199491;75199491;75199829;75199911;75199911;75199911;75199911;75200093;75200330;75200330;75200330;75200330;75200330;75200330;75200944;75200944;75200944;75200944;75200944;75200944;75200952;75201198;75201198;75201198;75201198;75201198;75201198;75201206;75201399;75201399;75201399;75201399;75201399;75201399;75201399;75201743;75201743;75201743;752…	75198354;75198516;75199757;75199108;75201172;75199757;75199757;75199757;75200126;75200126;75200126;75200126;75200126;75200126;75200461;75200461;75200461;75200461;75200461;75200461;75201248;75201057;75201057;75201057;75201057;75201057;75201057;75201287;75201287;75201287;75201287;75201287;75201287;75201287;75201823;75201473;75201473;75201473;75201473;75201473;75201473;75201861;75201861;75201861;752…	128	107	159	159	120	90	89	97
Gm27943	1	75209613	75209728	0	0	0	0	0	0	0	0
Stk16	1;1;1;1;1;1;1;1;1;1;1;1;1;1;1;1;1;1;1;1;1;1;1;1;1;1;1;1;1;1;1;1;1;1;1;1;1;1;1;1;1;1;1;1;1;1;1;1;1;1;1;1;1;1;1;1;1;1;1;1;1;1;1;1	75210838;75210846;75210848;75210870;75210874;75210876;75210880;75211054;75211240;75211240;75211240;75211240;75211240;75211240;75211240;75211240;75211240;75211925;75211925;75211925;75211925;75211925;75211925;75211925;75211962;75212003;75212005;75212399;75212600;75212600;75212600;75212600;75212600;75212600;75212600;75212624;75212632;75212886;75212886;75212886;75212886;75212886;75212886;75213054;752…	75211052;75211052;75211052;75211052;75211024;75210999;75211052;75211158;75211414;75211414;75211414;75211414;75211414;75211414;75211871;75211414;75211414;75212144;75212144;75212144;75212234;75212235;75212144;75212144;75212144;75212144;75212405;75212733;75213093;75212733;75212733;75212733;75213006;75212733;75212733;75212733;75213228;75213155;75213187;75213006;75213006;75213006;75213006;75213228;752…	1973	1418	2110	1923	1824	2135	2172	2077
Tuba4a	1;1;1;1;1;1;1;1;1;1;1;1;1;1;1;1;1;1;1;1;1;1;1;1;1	75214228;75214972;75215612;75215956;75216435;75216827;75216827;75216827;75216857;75216889;75216913;75217212;75217212;75217212;75217212;75217212;75217212;75217212;75217212;75218536;75218790;75218829;75219193;75219193;75219426	75216593;75216593;75216593;75216448;75216975;75216975;75216975;75216975;75216975;75216975;75216975;75217434;75217434;75217434;75217434;75217414;75217434;75217434;75217434;75218624;75218888;75218888;75219243;75219294;75219865	5241	3252	5464	3441	5265	5605	5883	6307
A630095N17Rik	1;1;1;1;1;1;1;1;1	75220095;75220256;75223294;75223294;75223623;75230863;75231267;75231975;75231975	75220573;75220573;75223430;75223430;75223654;75230999;75231476;75232102;75232090	0	0	0	0	0	0	0	0
Gm50472	1	75229552	75229779	0	0	0	0	0	0	0	0
Dnajb2	1;1;1;1;1;1;1;1;1;1;1;1;1;1;1;1;1;1;1;1;1;1;1;1;1;1;1;1;1;1;1;1;1;1;1;1;1;1;1;1;1;1;1;1;1;1;1;1;1;1;1;1;1;1;1;1;1;1;1;1;1;1;1;1;1;1;1;1;1;1;1;1;1;1;1;1;1;1	75236406;75236465;75236465;75236469;75236487;75236513;75236556;75236614;75236772;75236852;75236852;75236852;75236852;75236852;75237075;75237455;75237455;75237455;75237455;75237455;75237455;75237455;75237455;75237455;75237455;75238924;75239108;75239280;75239280;75239280;75239280;75239280;75239508;75239508;75239508;75239508;75239508;75239508;75239508;75240892;75240892;75240892;75240892;75240892;752…	75236589;75236948;75236948;75236537;75236589;75236589;75236589;75236948;75236948;75236948;75236948;75236948;75236948;75236948;75237344;75237681;75237524;75237564;75237564;75237564;75237564;75237564;75237564;75237564;75237564;75239630;75239333;75239333;75239333;75239333;75239333;75239333;75239630;75239630;75239630;75239630;75239630;75239630;75239630;75240921;75240984;75240984;75240984;75240984;752…	2478	1683	2857	2564	2694	2083	1985	1964
Ptprn	1;1;1;1;1;1;1;1;1;1;1;1;1;1;1;1;1;1;1;1;1;1;1;1;1;1;1;1;1;1;1;1;1;1;1;1;1;1;1;1;1;1;1;1	75247027;75247837;75248102;75248726;75251751;75252256;75252468;75252771;75253012;75253260;75253923;75254585;75254779;75255125;75255627;75256843;75256858;75257293;75257293;75257945;75258379;75258491;75258491;75258559;75258583;75260571;75260571;75260571;75260571;75262027;75262027;75262027;75262027;75262027;75262323;75262323;75262323;75262323;75262323;75263858;75263948;75264004;75264004;75264434	75247620;75247910;75248166;75248779;75251917;75252375;75252545;75252844;75253159;75253460;75254141;75254649;75254858;75255211;75255901;75256880;75256880;75257997;75257424;75258296;75258637;75258637;75258637;75258637;75258637;75260667;75260667;75260667;75260667;75262140;75262140;75262140;75262140;75262140;75262373;75262373;75262373;75262373;75262373;75263907;75264050;75264208;75264213;75264502	3	6	4	1	1	1	0	0
Gm28294	1;1	75252322;75257114	75252393;75257427	0	0	0	0	0	0	0	0
Resp18	1;1;1;1;1;1;1;1;1;1;1;1;1;1;1;1;1	75272199;75272201;75272311;75273957;75273957;75273957;75274070;75274168;75274168;75274397;75274397;75275613;75275613;75275613;75278202;75278202;75278202	75272361;75272361;75272361;75274046;75274046;75274046;75274529;75274263;75274210;75274529;75274529;75275717;75275717;75275717;75278316;75278284;75278415	0	0	0	0	0	0	0	0
Gm28902	1;1;1	75272605;75275083;75275573	75272629;75275192;75275652	0	0	0	0	0	0	0	0
Dnpep	1;1;1;1;1;1;1;1;1;1;1;1;1;1;1;1;1;1;1;1;1;1;1;1;1;1;1;1;1;1;1;1;1;1;1;1;1;1;1;1;1;1;1;1;1;1;1;1;1;1;1;1;1;1;1;1;1;1;1;1;1;1;1;1;1;1;1;1;1;1;1;1;1;1;1;1;1;1;1;1;1;1;1;1;1;1;1;1;1;1;1;1;1;1;1;1;1;1;1;1;1;1;1;1;1;1;1;1;1;1;1;1;1;1;1;1;1;1;1;1;1;1;1;1;1	75307896;75307896;75307940;75308565;75308565;75309183;75309299;75309299;75309299;75309299;75311792;75311792;75311792;75311792;75311792;75311792;75311992;75311992;75311992;75311992;75311992;75311992;75312405;75312405;75312405;75312405;75312405;75312405;75312468;75313426;75313426;75313426;75313426;75313426;75313426;75313426;75314364;75314364;75314364;75314364;75314364;75314364;75314364;75314367;753…	75308709;75308709;75309466;75308709;75308709;75309466;75309466;75309466;75309466;75309466;75311893;75311893;75311893;75311893;75311893;75311893;75312031;75312031;75312031;75312031;75312031;75312031;75312565;75312565;75312565;75312565;75312565;75312565;75312565;75313509;75313759;75313509;75313509;75313509;75313509;75313509;75314441;75314441;75314441;75314441;75314441;75314441;75314441;75314441;753…	2755	2468	2989	3338	2422	2389	2582	2000
Des	1;1;1;1;1;1;1;1;1;1;1;1;1;1;1	75360329;75361526;75362030;75362158;75362313;75362313;75362565;75362565;75362894;75362894;75363471;75363471;75365328;75366760;75367009	75360992;75362218;75362408;75362218;75362403;75362408;75362726;75362726;75363019;75363019;75363638;75363691;75365371;75366842;75368579	146	97	153	155	134	139	144	133
Gm15179	1;1;1;1;1;1;1	75368212;75368272;75369740;75369740;75370256;75373381;75374887	75368431;75368431;75369948;75369948;75370451;75373496;75375012	0	0	0	0	0	0	0	0
Speg	1;1;1;1;1;1;1;1;1;1;1;1;1;1;1;1;1;1;1;1;1;1;1;1;1;1;1;1;1;1;1;1;1;1;1;1;1;1;1;1;1;1;1;1;1;1;1;1;1;1;1;1;1;1;1;1;1;1;1;1;1;1;1;1;1;1;1;1;1;1;1;1;1;1;1;1;1;1;1;1;1;1;1;1;1;1;1;1;1;1;1;1;1;1;1;1;1;1;1;1;1;1;1;1;1;1;1;1;1;1;1;1;1;1;1;1;1;1;1;1;1;1;1;1;1;1;1;1;1;1;1;1;1;1;1;1;1;1;1	75375297;75382114;75382114;75382126;75382138;75383137;75383137;75383137;75383137;75383556;75384034;75384039;75384656;75384656;75384656;75384656;75384656;75384700;75384828;75384828;75384828;75384828;75384828;75384828;75385512;75385610;75387798;75387798;75387798;75387798;75387798;75387798;75387801;75390979;75390979;75390979;75390979;75391762;75391762;75391762;75391762;75400085;75400521;75400635;754…	75375833;75382174;75382174;75382174;75382174;75383179;75383382;75383179;75383179;75383663;75384068;75384068;75384745;75384745;75384745;75384745;75384745;75385164;75384975;75385164;75384987;75385164;75384987;75385164;75385676;75385676;75389104;75387948;75387895;75389104;75388345;75389104;75389104;75391122;75391122;75391122;75391122;75391923;75391944;75391944;75391944;75400262;75400563;75400661;754…	19	5	28	20	23	23	44	30
Gm15178	1;1	75392131;75396207	75392445;75396363	0	0	0	0	0	0	0	0
Gmppa	1;1;1;1;1;1;1;1;1;1;1;1;1;1;1;1;1;1;1;1;1;1;1;1;1;1;1;1;1;1;1;1;1;1;1;1;1;1;1;1;1;1;1;1;1;1;1;1;1;1;1;1;1;1;1;1;1;1;1;1;1;1;1;1;1;1;1;1;1;1;1;1;1;1;1;1;1;1;1;1;1;1;1;1;1;1;1;1;1;1;1	75435930;75435943;75435961;75435967;75435968;75435982;75435984;75436087;75436113;75436115;75436146;75436778;75436778;75436778;75436778;75436784;75436784;75436784;75436784;75436937;75436937;75436937;75436937;75436937;75436937;75436937;75436937;75436942;75436994;75438251;75438251;75438251;75438251;75438251;75438251;75438251;75438251;75438251;75438251;75438842;75438842;75438842;75438842;75438842;754…	75436011;75436011;75436312;75436011;75436011;75436011;75436312;75436193;75436445;75436312;75436312;75436838;75436838;75436838;75436838;75436838;75436838;75436838;75436838;75437034;75437034;75437034;75437034;75437034;75437034;75437034;75437034;75437034;75437034;75438354;75438328;75438354;75438354;75438354;75438354;75438354;75438354;75438354;75438354;75439028;75439028;75439028;75439028;75439028;754…	2431	2263	2889	3304	2688	2381	3290	3207
Asic4	1;1;1;1;1;1;1;1;1;1;1;1;1;1;1;1;1;1;1	75450436;75450699;75469111;75469111;75469357;75469357;75469671;75469671;75470279;75472284;75472284;75472822;75472822;75472992;75472992;75473243;75473243;75473519;75473519	75451413;75451413;75469255;75469255;75469484;75469484;75469833;75469833;75470335;75472437;75472437;75472913;75472913;75473071;75473071;75473347;75473347;75474343;75474340	0	2	0	0	0	0	0	0
Gm37264	1	75468570	75470761	0	0	0	0	0	0	0	0
Chpf	1;1;1;1;1;1;1;1;1;1;1;1;1;1;1;1;1;1;1	75474569;75474575;75474576;75474576;75476560;75476560;75476560;75476560;75477245;75477245;75477245;75477245;75477510;75478270;75478270;75478792;75478792;75478792;75478792	75476226;75476226;75476226;75476226;75476739;75476739;75476739;75476739;75477540;75478746;75477818;75477818;75477540;75478412;75478412;75479114;75479119;75479307;75479271	184	93	149	139	108	113	79	94
Obsl1	1;1;1;1;1;1;1;1;1;1;1;1;1;1;1;1;1;1;1;1;1;1;1;1;1;1;1;1;1;1;1;1;1;1;1;1;1;1;1;1;1;1;1;1;1;1;1;1;1;1;1;1;1;1;1;1;1;1;1;1;1;1;1;1;1;1;1;1;1;1;1;1;1;1;1	75479310;75485825;75486640;75486640;75486851;75487223;75487223;75487629;75487629;75487629;75487906;75487906;75488589;75489483;75490534;75490796;75490849;75490969;75491188;75491188;75491188;75491358;75492067;75492228;75492395;75492506;75492506;75492506;75492506;75492870;75492870;75492870;75492870;75493785;75493785;75496336;75496337;75497008;75497008;75497008;75498075;75498075;75498075;75498075;754…	75479371;75485959;75486909;75487233;75487327;75487327;75487327;75487790;75487802;75487790;75488078;75488062;75488701;75489749;75491457;75491068;75491068;75491068;75491811;75491457;75491457;75491457;75492342;75492342;75492793;75492631;75492793;75492793;75492793;75493041;75493067;75493145;75493145;75494057;75494057;75496624;75497280;75497280;75497280;75497280;75498347;75498347;75498347;75498347;755…	60	50	81	57	58	50	46	45
Tmem198	1;1;1;1;1;1;1;1;1;1;1;1;1;1;1	75479532;75479576;75479580;75479704;75480193;75480193;75480265;75482569;75482569;75482569;75482569;75484375;75484375;75484847;75484847	75479885;75479885;75480397;75479885;75480329;75480397;75480397;75482675;75482612;75483144;75483144;75484577;75484577;75485705;75485693	6	10	11	7	4	11	1	4
Inha	1;1	75507077;75509334	75507518;75510366	1	2	1	1	2	5	9	1
Gm15181	1	75514107	75514283	0	0	0	0	0	0	0	0
Stk11ip	1;1;1;1;1;1;1;1;1;1;1;1;1;1;1;1;1;1;1;1;1;1;1;1;1;1;1;1;1;1;1;1;1;1;1;1;1;1;1;1;1;1;1;1;1;1;1;1;1;1;1;1;1;1;1;1;1;1;1;1;1;1;1;1;1;1;1;1;1;1;1;1;1;1;1;1;1;1;1;1;1;1;1;1;1;1;1;1;1;1;1;1;1;1;1;1;1;1;1;1;1;1;1;1	75521529;75521552;75521764;75521791;75521811;75524683;75524683;75524683;75524683;75525088;75525088;75525088;75525088;75525419;75525419;75525419;75525419;75525852;75525852;75525852;75525852;75526087;75526087;75526087;75526087;75527058;75527058;75527058;75527058;75527363;75527363;75527576;75527576;75527576;75527802;75527802;75527802;75527969;75527969;75527969;75528305;75528309;75528309;75528309;755…	75521642;75521849;75521849;75521849;75521849;75524943;75524888;75524888;75524888;75525162;75525162;75525162;75525162;75525514;75525514;75525514;75525514;75525959;75525959;75525959;75525959;75526158;75526158;75526158;75526158;75527112;75527466;75527184;75527184;75527466;75527466;75527671;75527671;75527671;75527843;75527843;75527843;75528118;75528118;75528118;75528393;75528393;75528393;75528393;755…	318	253	327	330	315	269	264	331
Gm15183	1	75542211	75542558	0	0	0	0	0	0	0	0
Slc4a3	1;1;1;1;1;1;1;1;1;1;1;1;1;1;1;1;1;1;1;1;1;1;1;1;1;1;1;1;1;1;1;1;1;1;1;1;1;1;1;1;1;1;1;1;1;1;1;1;1;1;1;1;1;1;1;1;1;1;1;1;1;1;1;1;1;1;1;1;1;1;1;1;1;1;1;1;1;1;1;1;1;1;1;1;1;1;1;1;1;1;1;1;1;1;1;1;1;1;1;1;1;1;1;1;1	75546266;75546296;75546462;75546496;75546527;75546533;75546644;75546656;75546772;75546772;75546772;75546815;75546815;75546815;75547233;75547233;75547233;75547233;75547233;75547233;75547233;75547233;75547944;75547944;75547944;75547944;75547944;75548316;75548316;75548316;75548869;75548869;75548869;75549599;75549768;75550504;75550504;75550504;75550504;75550504;75550595;75550755;75550755;75550755;755…	75546382;75546382;75546613;75546613;75546613;75546613;75546921;75546921;75546921;75546921;75546921;75546921;75546921;75546921;75547534;75547398;75547398;75547744;75547398;75547507;75547398;75547398;75548011;75548221;75548221;75548038;75548221;75548431;75548431;75548431;75549065;75549065;75549065;75550053;75550053;75550652;75550652;75550652;75550652;75550652;75550652;75551129;75550935;75550935;755…	16	12	23	11	27	17	20	21
Gm15180	1	75568083	75568574	0	0	0	0	0	0	0	0
Gm15182	1	75624654	75626329	0	0	0	0	0	0	0	0
Gm5257	1	75636390	75637179	0	0	0	0	0	0	0	0
Gm29065	1;1;1;1	76016658;76017604;76017771;76018683	76016945;76017679;76017819;76018756	0	0	0	0	0	0	0	0
Gm29068	1	76110181	76110580	0	0	0	0	0	0	0	0
Gm29069	1;1	76420692;76527816	76420759;76528422	0	0	0	0	0	0	0	0
Gm17751	1;1;1;1;1;1;1;1;1;1	76489133;76489133;76494426;76494426;76495430;76495430;76497534;76497534;76500332;76500332	76489214;76489214;76494524;76494524;76495489;76495489;76497599;76497783;76502028;76501444	0	0	0	0	0	0	0	0
Mir6343	1	76509560	76509643	0	0	0	0	0	0	0	0
Gm816	1;1	76890472;77027543	76892677;77027792	0	0	0	0	0	0	0	0
Gm38265	1	77143227	77146992	0	0	0	0	0	0	0	0
Gm25974	1	77144753	77144846	0	0	0	0	0	0	0	0
Epha4	1;1;1;1;1;1;1;1;1;1;1;1;1;1;1;1;1;1;1;1;1;1;1;1;1;1;1;1;1;1;1;1;1;1;1;1;1;1;1;1;1;1;1;1;1;1;1;1;1;1;1;1;1;1;1;1;1;1;1;1;1;1;1;1;1;1;1;1;1;1;1;1;1;1;1;1;1;1;1;1;1;1;1	77367185;77367189;77372910;77372910;77373139;77373613;77373631;77374742;77374771;77374771;77374771;77374771;77377414;77377414;77377414;77377414;77377414;77380864;77380864;77380864;77380864;77382869;77382869;77382869;77382869;77383523;77383523;77383523;77383523;77387797;77387797;77387797;77387797;77388473;77388473;77388473;77388473;77390033;77390033;77390033;77390033;77396797;77398494;77398494;773…	77369671;77369671;77373847;77373847;77373847;77373847;77373847;77374926;77374926;77374926;77374926;77374926;77377607;77377607;77377607;77377607;77377607;77381013;77381013;77381013;77381013;77383078;77383078;77383078;77383078;77383584;77383584;77383584;77383584;77387982;77387982;77387982;77387982;77388586;77388586;77388586;77388586;77390091;77390091;77390091;77390091;77398605;77398605;77398605;773…	35	31	36	68	24	34	13	24
Mir6352	1	77496653	77496768	0	0	0	0	0	0	0	0
Gm28386	1	77515280	77517128	0	0	3	0	0	0	0	0
Gm28385	1	77570672	77570963	0	0	0	0	0	0	0	0
Gm26263	1	77898283	77898446	0	0	0	0	0	0	0	0
Gm28387	1;1;1;1	77942966;77946645;77948653;77972335	77943417;77946922;77948734;77972376	0	0	0	0	0	0	0	0
Pax3	1;1;1;1;1;1;1;1;1;1;1;1;1;1;1;1;1;1;1;1;1;1	78101267;78101270;78103328;78121578;78121578;78122591;78122591;78132228;78132228;78183456;78192442;78192442;78192442;78193740;78193740;78193740;78195251;78195251;78195251;78196665;78196665;78196665	78102835;78103574;78103574;78121792;78121792;78122756;78122756;78132433;78132433;78185776;78192576;78192576;78192576;78193869;78193869;78193869;78195486;78195486;78195486;78197113;78197134;78196838	0	0	0	0	0	0	0	0
Gm2102	1	78216732	78217476	0	0	0	0	0	0	0	0
Sgpp2	1;1;1;1;1	78310345;78360071;78390475;78393359;78416875	78310502;78360229;78390654;78393448;78420289	16	10	13	24	20	16	13	17
Gm28410	1;1;1;1	78325628;78327575;78327877;78339651	78326358;78327681;78328032;78340106	0	0	0	0	0	0	0	0
Gm37884	1	78375614	78376431	0	0	0	0	0	0	0	0
Farsb	1;1;1;1;1;1;1;1;1;1;1;1;1;1;1;1;1;1;1;1;1;1;1;1;1;1;1;1;1;1;1;1;1;1;1;1;1;1;1;1;1;1;1;1;1;1;1;1;1;1;1;1;1;1;1;1;1;1;1;1;1;1;1;1;1;1;1;1;1;1;1;1;1;1;1;1;1;1;1;1	78417975;78425068;78425085;78425193;78443635;78443635;78443635;78454754;78454754;78454754;78458565;78458565;78458565;78462306;78462306;78462306;78462835;78462835;78462835;78462996;78463272;78463272;78463272;78463272;78466967;78466967;78466967;78466967;78467971;78467971;78467971;78467971;78469252;78469252;78469252;78469252;78471083;78471083;78471083;78471083;78471186;78472484;78472484;78472484;784…	78418222;78425345;78425345;78425345;78443790;78443790;78443790;78454871;78454871;78454871;78458657;78458657;78458657;78462386;78462386;78462386;78463042;78463042;78463042;78463042;78463333;78463333;78463333;78463333;78467018;78467018;78467018;78467018;78468032;78468032;78468032;78468032;78469322;78469322;78469322;78469322;78471191;78471191;78471191;78471191;78471191;78472634;78472634;78472634;784…	1995	1762	2149	2284	2248	2248	2620	2497
Gm28995	1	78433352	78433612	0	0	0	0	1	0	0	0
4833412K13Rik	1	78465448	78466926	6	22	7	2	7	2	6	4
BC035947	1;1;1;1;1	78497026;78497029;78500179;78501074;78511856	78499785;78499785;78500333;78501165;78512158	1	0	0	1	4	2	0	0
Mogat1	1;1;1;1;1;1;1;1;1;1;1;1;1;1;1;1;1;1;1;1;1;1;1;1;1;1;1	78510991;78511160;78511169;78511812;78511867;78511868;78511868;78522685;78522685;78522685;78522685;78522690;78523574;78523574;78523574;78523574;78527570;78527570;78527570;78527570;78529053;78529053;78529053;78537628;78537944;78537944;78537944	78511088;78511221;78511221;78512055;78512055;78512055;78512055;78522837;78522863;78522863;78522863;78522863;78523778;78523778;78523778;78523778;78527744;78527744;78527744;78527695;78529252;78529252;78529235;78537792;78538173;78538173;78538171	2	4	16	8	11	3	11	6
5730419F03Rik	1;1	78595031;78609246	78596859;78609508	0	0	0	0	0	0	0	0
Gm29611	1;1	78615467;78619201	78615512;78620165	0	0	0	0	0	0	0	0
Acsl3	1;1;1;1;1;1;1;1;1;1;1;1;1;1;1;1;1;1;1;1;1;1;1;1;1;1;1;1;1;1;1;1;1;1;1;1;1;1;1;1;1;1;1;1;1;1;1;1;1;1;1;1;1;1;1;1;1;1;1;1;1;1	78657825;78657883;78657883;78663141;78670893;78681593;78681593;78681593;78681940;78688237;78688237;78688237;78688237;78688237;78690263;78690269;78690269;78690269;78690269;78692082;78692082;78692082;78692082;78692082;78694196;78694196;78694196;78694196;78696081;78696081;78696081;78696081;78696429;78696429;78696429;78696429;78696656;78696890;78696890;78696890;78696890;78698996;78698996;78698996;786…	78658103;78658103;78658103;78663280;78670930;78682010;78682010;78682010;78682010;78688282;78688414;78688414;78688414;78688414;78690378;78690378;78690378;78690378;78690378;78692349;78692220;78692220;78692220;78692220;78694346;78694346;78694346;78694346;78696204;78696204;78696204;78696204;78696500;78696500;78696500;78696500;78697029;78697029;78697029;78697029;78697029;78699168;78699168;78699168;786…	662	857	889	1335	896	1361	2252	1240
Utp14b	1;1;1;1;1;1;1	78658038;78658440;78660326;78663141;78663141;78664326;78664326	78658103;78658660;78660390;78663280;78663280;78671512;78667584	413	590	640	757	726	842	830	812
Gm6159	1	78783136	78784859	0	0	2	0	1	1	0	0
Gm29536	1;1;1;1	78791623;78948833;79186598;79224136	78794293;78948912;79186753;79224511	0	0	0	0	0	0	0	0
Kcne4	1;1;1;1;1	78816758;78816927;78817611;78817611;78818497	78816996;78816996;78817821;78820028;78820028	50	39	95	30	34	17	29	14
Gm29187	1;1	78821258;78822189	78821482;78822652	0	0	0	0	0	0	0	1
Gm5830	1	78967637	78968079	4	0	2	2	1	2	0	0
Scg2	1;1;1;1;1	79434669;79434669;79436052;79439956;79439956	79435931;79437018;79437018;79440120;79440042	1	3	2	1	0	1	4	0
Gm19027	1	79505803	79507157	0	0	0	0	0	0	0	0
Gm24160	1	79513739	79513864	0	0	0	0	0	0	0	0
Ap1s3	1;1;1;1;1;1;1;1;1;1;1;1;1;1	79606876;79608845;79609186;79614203;79614203;79614203;79623682;79623682;79625105;79625107;79625107;79671850;79671850;79671850	79609202;79609202;79609202;79614340;79614340;79614340;79623790;79623790;79625285;79625285;79625285;79671968;79671965;79671972	34	25	33	57	35	49	30	42
Gm37886	1	79619522	79621034	0	0	0	1	0	1	0	0
Wdfy1	1;1;1;1;1;1;1;1;1;1;1;1;1;1;1;1;1;1;1;1;1;1;1;1;1;1;1;1;1;1;1;1;1;1;1;1;1;1;1;1;1;1;1;1;1;1;1;1;1;1;1;1;1;1;1;1;1;1;1;1;1;1;1;1;1;1;1;1;1;1;1;1;1;1;1;1;1;1;1;1;1;1;1;1;1;1;1;1;1;1;1;1;1;1	79702262;79702262;79702262;79702262;79705357;79706244;79706244;79706244;79706244;79706244;79707452;79707452;79707452;79707452;79707452;79709093;79709093;79709093;79709093;79709093;79713858;79713858;79713858;79713858;79713858;79714874;79714874;79714874;79714874;79714874;79717203;79717203;79717203;79717203;79718974;79718974;79719124;79719124;79719124;79719163;79719163;79722214;79722214;79722214;797…	79705570;79705570;79705570;79705570;79705570;79706352;79706352;79706352;79706352;79706352;79707571;79707582;79707582;79707582;79707582;79709194;79709194;79709194;79709194;79709194;79713963;79713963;79713963;79713963;79713963;79715000;79715000;79715000;79715000;79715000;79717315;79717315;79717315;79717315;79719274;79719274;79719274;79719274;79719274;79719274;79719274;79722656;79722268;79722268;797…	1427	1177	1448	1486	1393	1470	1198	1153
Gm10555	1	79762717	79764507	0	0	0	0	0	0	1	0
Mrpl44	1;1;1;1;1;1	79776018;79776116;79777858;79777858;79779488;79780964	79776311;79776311;79778326;79778546;79779666;79781445	987	792	1049	1055	909	877	783	715
Serpine2	1;1;1;1;1;1;1;1;1;1;1;1;1;1;1;1;1;1;1;1;1;1;1;1;1	79794197;79796826;79796845;79799468;79799468;79801456;79801456;79802847;79802847;79803035;79810554;79810554;79810554;79815108;79816728;79816728;79816912;79821277;79821277;79821277;79821277;79857507;79858511;79858511;79861077	79795042;79796909;79796909;79799554;79799554;79801556;79801556;79803045;79803045;79803045;79810751;79810751;79810751;79816955;79816955;79816955;79820304;79821557;79821557;79821322;79821557;79858635;79858696;79858696;79861180	74	41	77	103	77	74	93	76
Gm5529	1	79922536	79923426	4	6	5	2	3	1	1	0
Gm28071	1	79957580	79958057	1	0	0	0	0	0	0	0
Gm28058	1	80098622	80098885	0	0	0	0	0	0	0	0
Gm23934	1	80135466	80135572	0	0	0	1	0	0	0	0
Gm38339	1	80146973	80148801	1	0	1	0	0	1	0	1
9830004L10Rik	1;1;1;1;1;1;1	80184719;80186950;80186972;80190007;80190007;80190007;80191686	80184852;80187081;80187081;80190218;80192073;80192028;80192028	0	0	0	0	0	0	0	0
Fam124b	1;1;1;1;1;1	80198706;80200325;80212933;80216142;80217816;80218441	80200548;80200548;80213944;80216389;80218036;80218473	0	0	0	0	1	0	0	0
2310015K22Rik	1;1	80225044;80227460	80225171;80228792	0	0	0	0	0	0	0	0
Gm37932	1	80255031	80256197	0	0	0	0	0	0	0	0
Cul3	1;1;1;1;1;1;1;1;1;1;1;1;1;1;1;1;1;1;1;1;1;1;1;1;1;1;1;1;1;1;1;1;1;1;1;1;1;1;1;1;1;1;1;1;1;1;1;1;1;1	80264923;80266823;80266947;80267242;80269210;80269210;80269210;80271524;80271524;80271524;80276414;80276414;80276414;80276414;80277375;80277375;80277375;80277964;80277964;80280833;80280833;80281383;80281383;80282623;80282623;80283676;80283676;80286899;80286899;80287050;80288744;80288744;80288744;80288831;80290082;80290082;80290082;80290082;80304080;80304080;80304080;80304080;80321785;80322859;803…	80267287;80267287;80267287;80267287;80269355;80269355;80269355;80271710;80271710;80271710;80276566;80276548;80276548;80276548;80277441;80277471;80277471;80278088;80278088;80280940;80280940;80281553;80281553;80282799;80282799;80283821;80283821;80287127;80287127;80287127;80288858;80288858;80288858;80288858;80290242;80290242;80290242;80290242;80304193;80304193;80304193;80304193;80321930;80323056;803…	2582	2149	2432	2816	2996	2993	3392	3477
Gm37902	1	80274731	80276413	6	4	4	2	10	11	0	4
Gm37262	1	80326177	80327994	2	0	3	1	1	2	5	2
Gm29125	1;1	80382822;80383090	80382879;80386251	0	0	0	0	1	0	0	0
Gm6189	1	80383104	80385185	0	1	0	0	1	0	0	0
1700016L21Rik	1;1;1;1;1;1	80445932;80445940;80450077;80475390;80476614;80479369	80445994;80445994;80450136;80475660;80476688;80479867	1	0	0	0	0	0	0	0
Gm45261	1;1;1	80449597;80454859;80461211	80449729;80455081;80461448	0	0	0	0	0	0	0	0
Dock10	1;1;1;1;1;1;1;1;1;1;1;1;1;1;1;1;1;1;1;1;1;1;1;1;1;1;1;1;1;1;1;1;1;1;1;1;1;1;1;1;1;1;1;1;1;1;1;1;1;1;1;1;1;1;1;1;1;1;1;1;1;1;1;1;1;1;1;1;1;1;1;1;1;1;1;1;1;1;1;1;1;1;1;1;1;1;1;1;1;1;1;1;1;1;1;1;1;1;1;1;1;1;1;1;1;1;1;1;1;1;1;1;1;1;1;1;1;1;1;1;1;1;1;1;1;1;1;1;1;1;1;1;1;1;1;1;1;1;1;1;1;1;1;1;1;1;1;1;1;1;1;1;1;1;1;1;1;1;1;1;1;1;1;1;1;1;1;1;1;1;1;1;1;1;1;1;1;1;1;1;1;1;1;1;1;1;1;1;1;1;1;1;1;1;1;1;1;1;1;1…	80501073;80501188;80501553;80501641;80501713;80502891;80503919;80505126;80505325;80505325;80505325;80505325;80505325;80505621;80505621;80505621;80505621;80505621;80510277;80510277;80510277;80510277;80510277;80512427;80512427;80512427;80512427;80512427;80515489;80515489;80515489;80515489;80515489;80520498;80522185;80522185;80523716;80523716;80523716;80523716;80523716;80523970;80523970;80523970;805…	80501826;80501826;80501826;80503994;80501826;80506310;80503994;80505198;80505463;80505463;80505463;80505463;80505463;80505721;80505721;80505721;80505721;80505721;80510467;80510467;80510467;80510467;80510467;80512637;80512637;80512637;80512637;80512637;80515635;80515635;80515635;80515635;80515635;80522396;80522190;80522190;80523829;80523829;80523829;80523829;80523829;80524092;80524092;80524092;805…	397	370	295	336	300	328	159	209
Gm37645	1	80666009	80669564	1	0	0	1	1	0	0	1
Gm38062	1	80728809	80730664	0	0	0	0	0	0	0	0
A630081D01Rik	1	80747222	80749054	1	1	0	1	2	7	1	2
Gm29124	1	80897654	80898105	0	0	0	0	0	0	0	0
Gm28066	1	80949426	80949897	0	0	0	0	0	0	0	0
Nyap2	1;1;1;1;1;1;1;1;1;1;1;1;1;1;1;1;1;1;1;1;1;1;1;1;1;1;1;1;1;1;1;1	81076950;81077204;81077317;81077324;81077407;81077407;81077583;81087257;81087257;81087257;81087257;81087257;81191751;81191751;81191751;81191751;81191751;81240884;81240884;81240884;81240884;81240884;81269044;81269044;81269044;81269044;81269044;81297962;81297962;81297962;81297962;81336514	81077047;81077308;81077893;81077893;81077893;81077893;81077893;81087493;81087493;81087493;81087493;81087493;81192052;81192052;81192148;81192148;81192052;81241969;81241969;81241969;81241969;81241969;81269253;81269253;81271664;81269253;81269253;81298065;81300096;81298909;81298934;81341764	0	0	0	0	0	0	0	0
Gm37210	1	81520338	81522341	0	0	0	0	0	0	0	0
Gm6198	1;1	81554157;81556036	81555637;81557483	0	0	0	0	0	0	0	0
Gm5530	1	81741985	81742969	12	7	8	6	1	3	0	1
Gm7516	1	81797241	81797946	0	0	0	0	0	0	0	0
Gm37114	1	82105180	82106983	0	0	0	0	0	0	0	0
Mir6344	1	82131916	82132019	0	0	0	0	0	0	0	0
Irs1	1;1	82233101;82286777	82237604;82291416	98	55	101	98	136	166	123	147
Gm9747	1	82233112	82235933	0	1	4	1	0	0	0	0
Rhbdd1	1;1;1;1;1;1;1;1;1;1;1;1;1;1;1	82316452;82316642;82339049;82340319;82340319;82342730;82342730;82368292;82368292;82370334;82370334;82377561;82377561;82442863;82442863	82316648;82319730;82339296;82340830;82340830;82342862;82342862;82368380;82368380;82370390;82370390;82377704;82377704;82445366;82445366	1474	1245	1528	1623	1568	1560	1804	1850
Gm19552	1	82352217	82355049	1	3	4	8	0	3	6	3
Gm28940	1;1;1	82392493;82395125;82402632	82393854;82395329;82402746	0	0	0	0	0	0	0	0
Gm22112	1	82396697	82396817	0	0	0	0	0	0	0	0
Col4a4	1;1;1;1;1;1;1;1;1;1;1;1;1;1;1;1;1;1;1;1;1;1;1;1;1;1;1;1;1;1;1;1;1;1;1;1;1;1;1;1;1;1;1;1;1;1;1;1;1;1;1;1;1;1;1	82448423;82453777;82455723;82456779;82462051;82465457;82466488;82469479;82470983;82471189;82472478;82479858;82480482;82484391;82485581;82486483;82487512;82489011;82489700;82491525;82492448;82493493;82495771;82497154;82497828;82498935;82506946;82509168;82518929;82523851;82524987;82525865;82527529;82528452;82528752;82529565;82531358;82531600;82532917;82534595;82535741;82538527;82539031;82539954;825…	82453394;82454063;82455911;82456895;82462176;82465465;82466595;82469634;82471096;82471317;82472549;82479965;82480589;82484465;82485644;82486664;82487616;82489154;82489870;82491686;82492666;82493600;82495839;82497337;82497934;82499007;82507109;82509257;82519093;82523955;82525056;82525918;82527573;82528511;82528805;82529645;82531399;82531635;82532979;82534630;82535809;82539147;82539147;82539998;825…	11	13	6	10	15	13	10	4
Col4a3	1;1;1;1;1;1;1;1;1;1;1;1;1;1;1;1;1;1;1;1;1;1;1;1;1;1;1;1;1;1;1;1;1;1;1;1;1;1;1;1;1;1;1;1;1;1;1;1;1;1;1;1;1;1;1;1;1;1;1;1;1;1	82586921;82586976;82641439;82641439;82643209;82648578;82649756;82650561;82651254;82652161;82653301;82654954;82655126;82656851;82657146;82660224;82660826;82662202;82662896;82664577;82666521;82666895;82668920;82669672;82670175;82671307;82672597;82673979;82675909;82676666;82678567;82679079;82679549;82680680;82682286;82682703;82689107;82689986;82690521;82693419;82696256;82696680;82697740;82700238;827…	82587431;82587431;82642853;82641495;82643298;82648622;82649800;82650623;82651307;82652187;82653378;82655016;82655161;82656892;82657223;82660286;82660885;82662246;82662949;82664618;82666605;82666930;82669084;82669761;82670270;82671377;82672779;82674147;82676001;82676767;82678664;82679229;82679662;82680847;82682375;82682837;82689205;82690075;82690660;82693545;82696336;82696778;82697787;82700423;827…	8	13	3	7	10	17	4	8
n-R5s213	1	82635013	82635110	0	0	0	0	0	0	0	0
C430014B12Rik	1;1;1;1;1;1;1	82691928;82695634;82698290;82719911;82721771;82724787;82724787	82692418;82695759;82698342;82720184;82725147;82725169;82725117	57	33	54	64	48	45	36	28
Mff	1;1;1;1;1;1;1;1;1;1;1;1;1;1;1;1;1;1;1;1;1;1;1;1;1;1;1;1;1;1;1;1;1;1;1;1;1;1;1;1;1;1;1;1;1;1;1;1;1;1;1;1;1;1;1;1;1;1;1;1;1;1;1;1;1;1;1;1;1;1;1;1;1;1;1;1;1;1;1;1;1;1;1;1;1;1;1;1	82724890;82724918;82724919;82724925;82724934;82724940;82724948;82727228;82727228;82727228;82727228;82727228;82727228;82727228;82728067;82729216;82729216;82729216;82729216;82729216;82729216;82729216;82729229;82729272;82729326;82729326;82731113;82731113;82731113;82731113;82731113;82731113;82731113;82731113;82731113;82731113;82735416;82735416;82735416;82735419;82735419;82735419;82735419;82735419;827…	82725084;82725084;82725084;82725084;82725084;82725084;82725084;82727336;82727336;82727336;82727336;82727336;82727336;82727336;82728238;82729436;82729436;82729436;82729436;82729436;82729436;82729436;82729436;82729436;82729436;82729436;82731282;82731282;82731282;82731282;82731282;82731282;82731282;82731282;82731282;82731282;82735507;82735507;82735507;82735507;82735507;82735507;82736728;82735507;827…	1340	1103	1388	1581	1418	1397	1634	1578
Gm28941	1	82739691	82740707	3	2	1	1	0	2	0	1
Tm4sf20	1;1;1;1;1;1;1	82756649;82757402;82760168;82763927;82763927;82768235;82768235	82757711;82757711;82760319;82763992;82763992;82768461;82768461	11	8	5	26	3	3	2	3
Gm47791	1	82770824	82771243	0	0	0	0	0	0	0	0
Gm19257	1	82777028	82777210	0	0	0	0	0	0	0	0
Gm36999	1	82806423	82807468	0	0	0	0	0	0	0	0
Gm28942	1;1	82819835;82820136	82819957;82820377	0	0	0	0	1	0	0	0
Gm17764	1	82822471	82822861	0	0	0	0	0	0	0	0
Gm22396	1	82839446	82839498	0	0	0	0	0	0	0	0
Agfg1	1;1;1;1;1;1;1;1;1;1;1;1;1;1;1;1;1;1;1;1;1;1;1;1;1;1;1;1;1;1;1;1;1;1;1;1;1;1;1;1;1;1;1;1;1;1;1;1;1;1;1;1;1;1;1;1;1;1;1;1;1;1;1;1;1;1;1;1;1;1;1;1;1;1;1;1;1;1;1;1;1;1;1;1;1;1;1;1;1;1;1;1;1;1;1;1	82839483;82839497;82839669;82839671;82839674;82839674;82839734;82840073;82858356;82858356;82858356;82858356;82858356;82858356;82858356;82858356;82870685;82870685;82870685;82870685;82870685;82870685;82870685;82870685;82875288;82875288;82875288;82875288;82875288;82875288;82875288;82875288;82876171;82876171;82876171;82876171;82876171;82876171;82876171;82876171;82880008;82880008;82880008;82880008;828…	82839889;82839889;82839889;82839889;82839889;82839889;82839889;82840286;82858449;82858449;82858449;82858449;82858449;82858449;82858449;82858449;82870800;82870800;82870800;82870800;82870800;82870800;82870800;82870800;82875450;82875450;82875450;82875450;82875450;82875450;82875450;82875450;82876324;82876324;82876324;82876324;82876324;82876324;82876324;82876324;82880122;82880127;82880127;82880127;828…	1744	1420	1546	1676	1524	1490	1320	1286
A030005L19Rik	1	82913325	82914130	7	11	11	14	10	3	6	1
A030014E15Rik	1	82924917	82925712	0	0	1	0	0	0	2	0
Gm6217	1	82930571	82931399	0	0	0	0	0	0	0	0
A030003K21Rik	1	82942559	82943388	0	0	0	0	0	0	0	0
Gm7544	1	82955186	82956013	0	0	0	0	0	0	0	0
Gm47955	1	82960286	82960924	0	0	0	0	0	0	0	0
Gm47959	1	83000548	83001480	0	0	0	0	0	0	0	0
Gm7553	1	83003482	83004907	0	0	0	0	0	1	0	0
Slc19a3	1;1;1;1;1;1;1;1;1;1;1;1;1;1;1;1;1	83012523;83012524;83013800;83014703;83014703;83014703;83019332;83019332;83019332;83020142;83022334;83022334;83026226;83026226;83028013;83038370;83038370	83013989;83013989;83013989;83014844;83014844;83014844;83019524;83019524;83019524;83020232;83023141;83023141;83026380;83026380;83028142;83038431;83038448	2	2	3	1	5	2	1	0
Gm7539	1	83015393	83016022	0	0	0	0	0	0	0	0
Krtap28-10	1	83041524	83042480	0	0	0	0	0	0	0	0
Gm47969	1	83044932	83045946	0	0	0	0	0	0	0	0
A030005K14Rik	1	83058286	83059378	0	0	0	0	0	0	0	0
Krtap28-13	1	83060930	83061921	0	0	0	0	0	0	0	0
Gm29518	1	83067102	83067473	0	0	0	0	0	0	0	0
Ccl20	1;1;1;1;1;1;1;1;1;1;1	83116766;83116774;83116793;83117796;83117799;83117799;83117999;83117999;83117999;83118696;83118696	83116902;83116902;83116902;83117910;83117910;83117910;83118076;83119166;83118076;83119167;83119167	11	5	4	11	3	2	2	1
Gm29519	1;1	83157984;83158875	83158238;83159017	0	0	0	0	0	0	0	0
Daw1	1;1;1;1;1;1;1;1;1;1;1;1;1;1;1;1;1;1;1;1;1;1;1;1;1;1;1;1;1;1;1;1;1;1;1;1;1;1;1;1;1;1;1;1;1;1;1;1	83159752;83159762;83159762;83159769;83159781;83179293;83179293;83179293;83179293;83179293;83180345;83180345;83180345;83180365;83182250;83182250;83182250;83182250;83183256;83183256;83183256;83183256;83187906;83187906;83191344;83191344;83192617;83192617;83197221;83197221;83197221;83197221;83198086;83198086;83198086;83198086;83205889;83205889;83205889;83205889;83209206;83209206;83209206;83209206;832…	83159839;83159838;83159838;83159838;83159838;83179365;83179365;83179365;83179365;83179824;83180489;83180489;83180489;83180489;83182308;83182308;83182308;83182308;83183378;83183378;83183378;83183378;83188005;83188005;83191451;83191451;83192723;83192723;83197323;83197323;83197323;83197323;83198200;83198200;83198200;83198200;83205965;83205965;83205965;83205965;83209368;83209368;83209368;83209368;832…	2	0	0	0	0	0	0	0
Gm6244	1	83212044	83212884	0	0	0	0	0	0	0	0
n-R5s214	1	83216671	83216791	0	0	0	0	0	0	0	0
Sphkap	1;1;1;1;1;1;1;1;1;1;1;1;1;1;1;1;1;1;1;1;1;1;1;1;1;1;1;1;1;1;1;1	83254139;83255442;83263509;83263509;83263782;83263782;83265127;83265969;83267302;83267302;83267302;83275618;83275618;83275618;83280330;83280330;83288762;83288762;83290970;83290970;83339146;83339535;83339535;83362229;83362229;83362229;83384843;83384894;83407980;83407980;83407980;83407980	83257270;83257270;83263693;83263693;83263834;83263834;83266055;83266055;83267487;83267487;83267487;83279335;83279165;83279335;83280585;83280585;83288896;83288896;83291029;83291029;83339642;83339642;83339642;83362328;83362328;83362328;83384972;83384972;83408165;83408139;83408165;83408200	0	0	0	0	0	0	0	0
Gm6374	1	83314513	83315300	1	0	0	0	0	0	0	0
Gm37517	1	83331298	83332586	0	0	0	0	0	0	0	0
Gm37989	1	83426596	83427398	0	0	0	0	0	0	0	0
4933436I20Rik	1;1;1;1;1;1;1;1;1;1;1;1;1	83659550;83662662;83779591;83843602;83850554;83854415;83880793;83881381;83881381;83882159;83910715;83910715;83911002	83659731;83662796;83779712;83843774;83850843;83854460;83880856;83881518;83881518;83882224;83910803;83911571;83911644	1	0	0	0	0	0	0	0
Gm25754	1	83795912	83796032	0	0	0	0	0	0	0	0
Gm24555	1	83921918	83922041	0	0	0	0	0	0	0	0
Pid1	1;1;1;1;1;1;1;1;1;1;1;1;1;1;1;1;1;1;1;1;1;1	84036296;84037231;84037926;84053074;84080579;84107794;84115332;84157129;84159232;84159232;84159232;84159232;84159232;84191340;84283193;84284341;84284341;84284341;84336034;84339734;84341056;84364030	84038507;84038507;84038507;84053253;84080798;84108387;84116030;84159378;84159378;84159378;84159378;84159378;84159378;84191423;84284623;84284611;84284423;84284645;84336173;84339867;84341110;84364180	9592	7884	10237	9608	9253	7849	8758	8874
Gm37058	1	84132867	84134510	29	14	32	29	13	10	16	12
Gm18304	1	84168188	84168733	0	0	0	0	0	0	0	0
Mir6353	1	84218849	84218961	0	0	0	3	2	1	0	0
Dner	1;1;1;1;1;1;1;1;1;1;1;1;1;1;1;1;1;1;1;1;1;1;1;1;1	84369839;84383785;84395615;84405939;84418649;84445395;84476345;84494731;84533944;84534852;84580656;84580656;84580715;84583004;84583004;84583004;84583004;84585313;84585313;84585313;84585313;84623659;84640425;84695453;84695453	84370875;84384031;84395746;84406052;84418771;84445619;84476458;84494884;84534997;84534997;84580822;84580822;84580822;84583098;84583098;84583098;84583098;84585621;84585621;84585621;84585621;84623841;84640485;84696019;84696221	2	0	0	0	0	1	0	2
Gm37959	1	84392503	84395399	1	0	2	0	0	0	0	0
Gm37925	1	84665189	84669443	0	0	0	0	0	0	0	0
Mir5126	1	84695839	84695915	0	0	0	0	0	0	0	0
Trip12	1;1;1;1;1;1;1;1;1;1;1;1;1;1;1;1;1;1;1;1;1;1;1;1;1;1;1;1;1;1;1;1;1;1;1;1;1;1;1;1;1;1;1;1;1;1;1;1;1;1;1;1;1;1;1;1;1;1;1;1;1;1;1;1;1;1;1;1;1;1;1;1;1;1;1;1;1;1;1;1;1;1;1;1;1;1;1;1;1;1;1;1;1;1;1;1;1;1;1;1;1;1;1;1;1;1;1;1;1;1;1;1;1;1;1;1;1;1;1;1;1;1;1;1;1;1;1;1;1;1;1;1;1;1;1;1;1;1;1;1;1;1;1;1;1;1;1;1;1;1;1;1;1;1;1;1;1;1;1;1;1;1;1;1;1;1;1;1;1;1;1;1;1;1;1;1;1;1;1;1;1;1;1;1;1;1;1;1;1;1;1;1;1;1;1;1;1;1;1;1…	84721189;84721189;84724264;84724264;84724577;84725396;84725396;84725396;84725396;84725396;84725736;84725736;84725736;84725736;84725736;84726203;84726203;84726203;84726203;84726203;84726210;84728125;84728125;84728125;84728125;84728125;84728125;84728607;84730532;84730532;84730532;84730532;84730532;84731623;84731623;84731623;84731623;84731623;84731623;84732013;84732013;84732013;84732013;84736982;847…	84724814;84724814;84724814;84724814;84724814;84725499;84725499;84725499;84725499;84725499;84725830;84725830;84725830;84725830;84725830;84726316;84726316;84726316;84726316;84726316;84726316;84728876;84728289;84728289;84728289;84728289;84728289;84730696;84730599;84730696;84730696;84730696;84730696;84731774;84731703;84731777;84731777;84731777;84731777;84732127;84732127;84732127;84732127;84737080;847…	7991	7319	7029	7686	8069	7909	6810	7242
Gm38374	1	84807158	84809190	2	1	0	1	3	1	0	0
Gm37738	1	84819968	84824683	3	4	8	2	4	4	1	2
Fbxo36	1;1;1;1;1;1;1;1;1;1;1;1;1;1;1;1;1	84839841;84839853;84847880;84866436;84869151;84881092;84881092;84881092;84881092;84896490;84896490;84896490;84896490;84899997;84899997;84899997;84899997	84839968;84839968;84848078;84866543;84870090;84881200;84881200;84881200;84881200;84896662;84896662;84896662;84896662;84900487;84900487;84900487;84900487	118	114	154	139	156	120	189	164
Slc16a14	1;1;1;1;1;1;1	84905898;84912196;84922854;84929287;84929334;84934713;84934860	84907429;84913173;84922997;84929564;84929564;84934857;84935134	0	0	1	0	0	0	2	0
AC167036.1	1;1	84958982;84963646	84959174;84964572	11	3	2	1	2	4	2	2
Gm29284	1;1;1	84990638;84992390;84992975	84990691;84992532;84993032	0	0	0	1	0	0	0	1
C130026I21Rik	1;1;1;1;1;1;1;1;1;1;1;1;1;1;1;1;1;1;1;1;1;1;1;1;1;1;1;1;1;1;1;1;1;1;1	84992690;85112267;85112418;85113493;85113493;85241286;85245640;85245640;85246297;85246344;85246670;85248299;85248299;85248299;85248299;85254103;85254103;85254103;85254103;85254514;85254514;85254514;85254514;85257386;85259695;85259695;85259695;85260737;85260737;85260737;85261835;85270033;85270033;85270033;85270033	84993076;85112609;85112609;85113655;85113655;85241897;85245707;85245707;85246397;85247136;85247136;85248379;85248379;85248379;85248379;85254183;85254183;85254183;85254183;85254576;85254576;85254576;85254548;85257469;85259866;85259866;85259866;85260899;85260899;85260899;85262070;85270566;85270543;85270143;85270178	5	6	5	15	5	6	5	2
Rpl19-ps1	1	85012114	85012704	4	5	2	5	1	8	1	2
Gm27907	1	85012367	85012446	0	0	0	0	0	0	0	0
AC167036.2	1	85027954	85028844	1	0	1	0	0	0	0	0
Gm7582	1;1	85039065;85041797	85039233;85041958	3	0	1	0	1	0	0	0
Gm2389	1;1	85061154;85062544	85061243;85062642	0	0	0	0	0	0	0	0
Gm18342	1;1;1;1;1;1;1;1	85067394;85067647;85068012;85068811;85072798;85075081;85078080;85080139	85067456;85067724;85068117;85068926;85072839;85075128;85078222;85080236	61	84	53	54	43	39	25	29
A530032D15Rik	1;1;1;1;1;1;1;1;1;1;1;1;1;1;1;1;1;1;1	85083069;85085079;85088407;85089527;85089527;85091077;85091077;85094297;85094297;85099477;85099477;85099477;85100532;85100532;85100532;85109337;85109337;85109337;85109809	85083113;85085144;85088816;85089580;85089580;85091189;85091189;85094359;85094359;85099648;85099648;85099648;85100694;85100694;85100694;85109455;85109853;85109449;85109846	10	15	8	8	4	4	1	3
Gm10553	1;1	85099512;85100164	85101074;85100535	0	0	0	0	0	0	0	0
A530040E14Rik	1;1;1;1;1;1;1;1;1;1;1;1;1;1;1;1;1;1;1;1;1;1;1;1;1;1;1	85105946;85106634;85106644;85106652;85106654;85107185;85111490;85111490;85111490;85111809;85111809;85111809;85111809;85111812;85112192;85112451;85112451;85112451;85112451;85112451;85112451;85113047;85113047;85113047;85113047;85113047;85113047	85106690;85106690;85106690;85106690;85106690;85107290;85111566;85111566;85111566;85111959;85111959;85111959;85111959;85111959;85112311;85112585;85112585;85112585;85112585;85112585;85112585;85114025;85113774;85113463;85113583;85114035;85114032	3	1	6	3	1	2	1	2
Gm16038	1;1	85115319;85117188	85115461;85117237	0	0	0	0	0	0	0	0
Gm7592	1	85156812	85157699	0	0	0	1	0	0	0	0
Gm6264	1;1;1;1;1;1;1;1;1;1;1;1;1;1;1;1;1;1;1	85159764;85160863;85160863;85163911;85163911;85164304;85164304;85169154;85169154;85171119;85171119;85180472;85182474;85185558;85187828;85192109;85192502;85192770;85194162	85160020;85160946;85160946;85163973;85163973;85164384;85164384;85169255;85169255;85171240;85171155;85180576;85182616;85185605;85187869;85192214;85192579;85192913;85194260	1	0	0	0	1	0	0	0
AC123856.1	1;1;1;1	85199613;85199697;85202140;85202140	85199722;85199722;85202308;85203171	0	0	0	0	0	0	0	1
Gm7609	1;1;1;1;1;1;1	85199613;85199708;85202140;85202140;85208004;85212627;85212627	85199722;85199722;85202308;85202308;85208197;85213786;85213540	36	32	34	29	33	32	16	32
Gm16028	1;1	85246851;85255119	85247393;85255465	0	0	0	0	1	0	0	0
Gm16026	1;1;1;1;1;1;1;1;1;1;1;1;1;1;1;1;1;1;1;1;1;1;1;1;1;1	85266698;85266701;85266714;85272359;85272359;85272359;85272359;85272359;85272812;85272812;85272812;85272812;85275106;85275106;85275106;85275106;85275107;85275488;85276023;85276802;85276802;85279832;85281485;85282729;85283972;85285423	85266812;85266812;85266812;85272509;85272509;85272509;85272509;85272509;85273488;85272961;85272929;85272929;85275384;85275253;85275253;85275253;85275253;85277814;85276176;85276970;85276926;85279909;85281562;85282809;85284121;85285491	13	15	19	14	21	41	24	30
Gm2619	1;1;1;1	85308659;85314431;85317125;85327257	85308771;85314520;85317284;85327285	1	0	0	0	2	0	1	1
Gm16025	1;1;1	85326729;85326738;85340384	85326921;85326921;85342615	0	2	1	1	1	1	0	1
Gm7281	1;1;1;1;1	85332716;85340473;85340806;85341172;85341971	85332814;85340615;85340884;85341277;85342086	0	5	3	3	2	1	0	0
AC147806.1	1	85484252	85485142	0	0	0	0	0	0	0	0
Gm2427	1;1;1;1;1;1;1;1;1	85501090;85503112;85506189;85508434;85511645;85512453;85512846;85513114;85514506	85501194;85503254;85506236;85508475;85511760;85512558;85512923;85513257;85514604	2	1	2	0	0	0	0	0
Gm16092	1;1	85511133;85526971	85513346;85527161	0	0	0	1	0	1	0	0
AC147806.2	1;1;1;1	85526602;85539030;85549664;85549687	85526715;85539198;85552178;85550577	7	4	8	8	7	0	1	1
AC147806.3	1;1;1	85526690;85536269;85539030	85526715;85536428;85539198	0	0	0	0	0	0	0	0
G530012D18Rik	1;1	85575676;85576904	85575703;85577295	9	17	17	25	14	0	0	0
Sp110	1;1;1;1;1;1;1;1;1;1;1;1;1;1;1;1;1;1;1;1;1;1;1;1;1;1;1;1;1;1;1;1;1;1;1;1;1;1;1;1;1;1;1;1;1;1;1	85576899;85576899;85576903;85579057;85579057;85579057;85579357;85579644;85579644;85583512;85583512;85583512;85583512;85584178;85584903;85584903;85584903;85586215;85586215;85587462;85587462;85587462;85589114;85589114;85589114;85591523;85591523;85593444;85594265;85594265;85595453;85595831;85595962;85595962;85595962;85595962;85597213;85597718;85598245;85598277;85598629;85598629;85598629;85598629;855…	85577345;85577345;85577345;85579745;85579199;85579199;85579745;85579745;85579745;85583580;85583580;85583580;85583580;85584278;85585052;85585052;85586295;85586295;85586295;85587539;85587539;85587539;85589191;85589191;85589191;85591789;85591789;85595727;85594433;85594433;85595727;85596109;85596109;85596109;85596109;85596109;85597440;85598396;85598396;85598396;85598779;85598779;85598779;85598779;855…	418	423	434	487	479	435	310	349
Gm16094	1;1	85599286;85599670	85599542;85599839	0	0	1	0	0	0	0	0
Sp140	1;1;1;1;1;1;1;1;1;1;1;1;1;1;1;1;1;1;1;1;1;1;1;1;1;1;1;1;1;1;1;1;1;1;1;1;1;1;1;1;1	85600378;85600703;85601136;85609694;85609694;85610739;85610739;85610833;85614804;85614804;85615188;85615188;85620056;85620056;85621654;85621654;85626100;85626100;85628178;85630460;85630460;85632478;85632478;85635384;85635559;85635559;85637824;85637824;85637827;85641733;85641733;85641733;85642542;85642542;85642542;85642935;85642989;85643203;85644584;85644584;85644584	85600599;85601191;85601191;85609856;85609856;85610910;85610782;85610910;85614854;85614854;85615271;85615271;85620157;85620157;85621707;85621707;85626165;85626165;85628258;85630539;85630564;85632620;85632620;85635606;85635606;85635606;85637865;85637865;85637865;85641848;85641848;85641848;85642890;85642647;85642647;85643012;85643346;85643346;85645032;85644942;85645037	737	741	777	741	634	537	278	342
Gm10552	1;1;1;1	85604085;85609853;85610192;85611647	85604440;85610224;85610302;85611896	0	0	0	0	0	1	0	0
Gm17017	1;1	85641222;85650395	85643435;85650585	7	4	11	16	14	2	3	4
Sp100	1;1;1;1;1;1;1;1;1;1;1;1;1;1;1;1;1;1;1;1;1;1;1;1;1;1;1;1;1;1;1;1;1;1;1;1;1;1;1;1;1;1;1;1;1;1;1;1;1;1;1;1;1;1;1;1;1;1;1;1;1;1;1;1;1;1;1;1;1;1;1;1;1;1;1;1;1;1;1;1;1;1;1;1;1;1;1;1;1;1;1;1;1;1;1;1;1;1;1;1;1;1;1;1;1;1;1;1;1;1;1;1;1;1;1;1;1;1;1;1;1;1;1;1;1;1;1;1;1;1;1;1;1;1;1;1;1;1;1	85649988;85649988;85650008;85650014;85650014;85650014;85650015;85650050;85659703;85659703;85659703;85659703;85659703;85659703;85659703;85659703;85662473;85662473;85662473;85662473;85662473;85662473;85662473;85662473;85663526;85663526;85663526;85663526;85663526;85663526;85663526;85665279;85665279;85665279;85665279;85665279;85665279;85665279;85666914;85666914;85666914;85666914;85666914;85666914;856…	85650127;85650127;85650127;85650127;85650127;85650127;85650127;85650127;85659862;85659862;85659862;85659862;85659862;85659862;85659862;85659862;85662641;85662641;85662641;85662641;85662641;85662641;85662871;85662641;85663597;85663597;85663597;85663597;85663597;85663597;85663597;85665344;85665344;85665344;85665344;85665344;85665344;85665344;85667003;85667003;85667003;85667003;85667003;85667003;856…	1743	1715	1632	1909	1724	1805	1211	1776
n-R5s215	1	85674882	85674985	0	0	0	0	0	0	0	0
A630001G21Rik	1;1;1;1;1;1;1;1;1;1;1;1;1;1;1;1;1;1;1;1;1;1;1;1;1;1;1;1;1;1;1;1;1	85717083;85717083;85717689;85717692;85718090;85719025;85719025;85719025;85719025;85719025;85723098;85723098;85723098;85723098;85723098;85725121;85725121;85725121;85725121;85726459;85726459;85726459;85726459;85727514;85735923;85736472;85736472;85736472;85736472;85736472;85774060;85777662;85778520	85718368;85718368;85718368;85718368;85718368;85719129;85719129;85719129;85719129;85719129;85723181;85723181;85723387;85723181;85723181;85725289;85725289;85725289;85725289;85726615;85726615;85726615;85726502;85727698;85736029;85736561;85736554;85736581;85736629;85736581;85774141;85777707;85778643	61	44	56	51	64	49	58	61
Mir8096	1	85751948	85752074	0	0	0	0	0	0	0	0
Gm25472	1	85763794	85763871	0	0	0	0	0	0	0	0
9930111H07Rik	1;1;1;1	85775271;85777501;85781443;85784061	85775319;85777551;85781529;85784694	0	0	0	0	0	0	0	0
Gm22906	1	85784713	85784962	0	0	0	0	0	0	0	0
Cab39	1;1;1;1;1;1;1;1;1;1;1;1;1;1;1;1;1;1;1;1;1;1;1;1;1;1;1;1	85793441;85793541;85794468;85794511;85795357;85813712;85816021;85818357;85818357;85818357;85818357;85835323;85835323;85835323;85837286;85837286;85837286;85842198;85842198;85843080;85844593;85844593;85847410;85847410;85848277;85848277;85849033;85849033	85793821;85793821;85794549;85794549;85795473;85813764;85816109;85818513;85818513;85818513;85818513;85835487;85835487;85835487;85837318;85837404;85837404;85842366;85842366;85846070;85844652;85844652;85847475;85847475;85848420;85848420;85850365;85851576	2724	2065	2837	2693	2814	3026	2825	2773
Itm2c	1;1;1;1;1;1;1;1;1;1;1;1;1;1	85894281;85894619;85903010;85903010;85905214;85905214;85906161;85906422;85907008;85907008;85907008;85907547;85907547;85907547	85894789;85894789;85903150;85903150;85905402;85905402;85906532;85906532;85907158;85907158;85907158;85908359;85907791;85908675	2297	1955	2039	2560	1913	1627	1670	1193
4933407L21Rik	1;1;1;1;1;1;1	85928483;85928727;85928886;85930471;85930471;85931285;85940554	85929092;85929092;85931754;85930536;85930536;85931754;85940624	0	1	0	1	0	0	0	0
Gm28884	1;1	85933247;85934458	85934365;85937332	0	0	0	0	0	0	0	0
Gpr55	1;1	85938318;85960835	85941865;85961007	8	10	6	6	10	12	2	8
Gm28100	1;1;1;1	85972365;85972800;85975257;85986803	85972556;85972915;85975415;85986917	0	0	0	1	0	0	0	1
Gm18180	1	86014403	86015886	2	4	2	1	4	4	9	10
Spata3	1;1;1;1;1;1;1;1;1;1;1;1;1;1;1;1;1;1;1;1;1;1;1;1;1;1;1;1;1;1;1;1;1;1;1	86016816;86018068;86021942;86021943;86021946;86021946;86021946;86021953;86021960;86021961;86022105;86024327;86024327;86024327;86024327;86024327;86024330;86024330;86024330;86024330;86024330;86026414;86026414;86026414;86026414;86026414;86026414;86026414;86026852;86029212;86029212;86029212;86029579;86029579;86029579	86017069;86018824;86022349;86022306;86022349;86022349;86022349;86022349;86022349;86022349;86022349;86024669;86024501;86024666;86024501;86024669;86024501;86024501;86024668;86024501;86024501;86026557;86026557;86026557;86026557;86026557;86026557;86026557;86027178;86029264;86029262;86029248;86029921;86029958;86029958	0	0	0	0	0	0	0	0
2810459M11Rik	1;1;1;1;1;1	86045863;86045863;86048588;86048591;86052950;86052950	86046572;86046572;86048701;86048701;86053353;86055456	927	656	1153	946	1820	1948	2565	2108
Psmd1	1;1;1;1;1;1;1;1;1;1;1;1;1;1;1;1;1;1;1;1;1;1;1;1;1;1;1;1;1;1;1;1;1;1;1;1;1;1;1;1;1;1;1;1;1;1;1;1;1;1;1;1;1;1;1;1;1;1;1;1;1;1;1;1;1;1;1;1;1;1;1;1	86064387;86064387;86064619;86064619;86064641;86064692;86064871;86070583;86070583;86070583;86070583;86070583;86070583;86071421;86071614;86071614;86071614;86071614;86071614;86071827;86071827;86071827;86075799;86075799;86075799;86077356;86077356;86078568;86078568;86082037;86082037;86083147;86083147;86085182;86085182;86086030;86086030;86086575;86086575;86088809;86088809;86089994;86089994;86092003;860…	86064805;86064805;86064805;86064805;86067662;86064805;86065006;86070626;86070626;86070626;86070626;86070626;86070776;86071523;86071687;86071687;86071687;86071687;86071660;86071996;86072284;86071996;86075819;86076004;86076004;86077499;86077499;86078794;86078794;86082097;86082097;86083275;86083275;86085270;86085270;86086108;86086108;86086748;86086748;86088920;86088920;86090190;86090190;86092098;860…	4895	3877	4891	4490	6346	6473	6555	6472
Gm22786	1	86087301	86087422	1	1	0	0	0	0	1	0
Htr2b	1;1;1;1;1;1;1	86099026;86100101;86102374;86102422;86110534;86110534;86111879	86100232;86100232;86102622;86102622;86110672;86111116;86111970	0	0	1	0	1	0	0	0
Gm37914	1	86120883	86123561	8	12	1	11	16	15	12	17
Gm21972	1;1;1;1;1;1	86133637;86136963;86154711;86156918;86159995;86162665	86133784;86137116;86154843;86157005;86160123;86162788	0	0	0	0	0	0	0	0
Armc9	1;1;1;1;1;1;1;1;1;1;1;1;1;1;1;1;1;1;1;1;1;1;1;1;1;1;1;1;1;1;1;1;1;1;1;1;1;1;1;1;1;1;1;1;1;1;1;1;1;1;1;1;1;1;1;1;1;1;1;1;1;1;1;1;1;1;1;1;1;1;1;1;1;1;1;1;1;1;1;1;1;1;1;1;1;1;1;1;1;1;1;1;1;1;1;1;1;1;1;1;1;1;1;1;1;1;1;1;1;1;1;1;1;1;1;1;1;1;1;1;1;1;1;1;1;1;1;1;1;1;1;1;1;1;1;1;1;1;1;1;1;1;1;1;1;1;1;1;1;1;1;1;1;1;1;1;1;1;1;1;1;1;1;1;1;1;1;1;1;1;1;1;1;1;1;1;1;1;1	86154780;86154784;86154784;86154786;86154798;86154798;86154799;86154810;86154815;86154819;86156918;86156918;86156918;86156918;86156918;86156918;86156918;86156918;86156918;86156918;86159995;86159995;86159995;86159995;86159995;86159995;86159995;86159995;86159995;86159995;86162665;86162665;86162665;86162665;86162665;86162665;86162665;86162665;86162665;86164696;86164696;86164696;86164696;86164696;861…	86154843;86154843;86154843;86154843;86154843;86154843;86154843;86154843;86154843;86154843;86157005;86157005;86157005;86157005;86157005;86157005;86157005;86157005;86157005;86157005;86160123;86160123;86160123;86160123;86160123;86160123;86160123;86160123;86160123;86160123;86162835;86162835;86162835;86162835;86162835;86162835;86162835;86162835;86162835;86164851;86164851;86164851;86164837;86164851;861…	144	106	140	119	137	103	161	131
Gm16341	1;1;1;1	86275509;86282232;86291575;86301328	86275538;86282452;86291652;86301375	0	0	1	0	0	2	2	0
B3gnt7	1;1;1;1;1	86302832;86303234;86303531;86305045;86305045	86304707;86303554;86304248;86305849;86307305	3	1	7	3	3	3	2	3
Gm28626	1;1	86303195;86303964	86303618;86304059	0	0	0	0	0	0	0	0
Gm5258	1	86323267	86323593	0	0	0	0	0	0	0	0
Gm28627	1;1	86328039;86328581	86328198;86328873	0	0	0	0	0	0	0	0
Ncl	1;1;1;1;1;1;1;1;1;1;1;1;1;1;1;1;1;1;1;1;1;1;1;1;1;1;1;1;1;1;1;1;1;1;1;1	86344719;86350495;86350496;86350564;86350812;86350812;86350812;86350812;86351101;86351367;86351367;86351367;86352198;86352198;86352198;86352510;86353126;86353732;86353732;86355020;86355020;86356052;86356052;86356371;86356371;86356556;86356556;86356957;86356957;86357312;86358107;86358107;86358107;86358567;86359206;86359206	86350696;86350696;86350696;86350696;86351211;86351035;86351035;86351035;86351493;86352063;86351493;86351493;86352306;86353280;86352319;86352633;86353280;86353855;86353855;86355144;86355144;86356193;86356193;86356457;86356457;86356741;86356741;86357452;86357452;86357452;86358223;86358223;86358223;86358969;86359364;86359400	6216	5669	6941	7211	6731	7665	7627	7834
Snora75	1	86351169	86351301	0	0	0	0	0	0	0	0
Mir3535	1	86351981	86352127	0	0	0	0	0	0	0	0
Gm24148	1	86352008	86352087	0	0	0	0	0	0	0	0
Snord82	1	86356261	86356330	0	0	2	0	0	0	0	0
C130036L24Rik	1;1;1;1;1;1	86359574;86359584;86359588;86367133;86367133;86371386	86360007;86359699;86362772;86367719;86367964;86373791	10	3	13	13	3	8	7	3
Gm45908	1	86377100	86378276	0	0	0	0	0	0	0	0
Nmur1	1;1;1;1;1;1;1;1;1;1;1	86386303;86386325;86386325;86387313;86387313;86387313;86387847;86389342;86398033;86420960;86426114	86386713;86386713;86386713;86388207;86388207;86388141;86388207;86389344;86398190;86421072;86426228	0	0	0	0	0	0	0	0
Tex44	1	86426329	86428052	0	0	0	0	0	0	0	0
Rpl30-ps6	1	86473659	86474006	0	0	0	0	0	0	0	0
Ptma	1;1;1;1;1;1;1;1;1;1;1;1;1;1;1;1;1;1;1;1;1;1;1;1	86526726;86526736;86526737;86526741;86526807;86527849;86528775;86528775;86529173;86529173;86529173;86529173;86529173;86529456;86529456;86529456;86529456;86529731;86529731;86529731;86529731;86529965;86529965;86530004	86526950;86526950;86526950;86526950;86526950;86528012;86528856;86528856;86529244;86529244;86529244;86529244;86529244;86529552;86529552;86529527;86529552;86529804;86529745;86529804;86529804;86530712;86530371;86530209	8324	5496	8596	8502	6392	5968	5867	5411
Pde6d	1;1;1;1;1;1;1;1;1;1;1;1;1;1;1;1;1;1;1;1;1;1;1	86542994;86542994;86543022;86543520;86545392;86545702;86545702;86545702;86546190;86546657;86546657;86546657;86546657;86547436;86547529;86547529;86547529;86564545;86582300;86582300;86582300;86582300;86582412	86543583;86543232;86543583;86543583;86545807;86545807;86545807;86545807;86546782;86546782;86546782;86546782;86546782;86547617;86547617;86547617;86547617;86564611;86582547;86582629;86582547;86582547;86582517	221	138	244	286	200	186	183	185
Gm37152	1	86580058	86581232	0	0	0	0	0	0	0	0
Cops7b	1;1;1;1;1;1;1;1;1;1;1;1;1;1;1;1;1;1;1;1;1;1;1;1;1;1;1;1;1;1;1;1;1;1	86582904;86582938;86587016;86587016;86587100;86587131;86587142;86587347;86589164;86589164;86589164;86589164;86589164;86592291;86592291;86592291;86596740;86596751;86596751;86596751;86599003;86599003;86599003;86599003;86599102;86601083;86601083;86601083;86601083;86601083;86605058;86605058;86605058;86605058	86583096;86583096;86587235;86587235;86587235;86587235;86587235;86587467;86589341;86589341;86589341;86589293;86589341;86592366;86592366;86592366;86596839;86596839;86596839;86596839;86599205;86599205;86599205;86599205;86599205;86601164;86601188;86601188;86601188;86601188;86606978;86606500;86606326;86609375	557	409	611	506	547	530	545	388
Gm22955	1	86637552	86637608	0	0	0	0	0	0	0	0
Gm37022	1	86638201	86640454	0	0	0	0	0	0	0	0
Nppc	1;1;1	86666291;86669644;86670349	86666798;86669954;86670571	0	0	0	2	0	0	0	0
Dis3l2	1;1;1;1;1;1;1;1;1;1;1;1;1;1;1;1;1;1;1;1;1;1;1;1;1;1;1;1;1;1;1;1;1;1;1;1;1;1;1;1;1;1;1;1;1;1;1;1;1;1;1;1;1;1;1;1;1;1;1;1;1;1;1;1;1;1;1;1;1;1;1;1;1;1;1;1;1;1;1;1	86703808;86703819;86703828;86703828;86703843;86744681;86744681;86744681;86744681;86744681;86745341;86745341;86745341;86745341;86745341;86747529;86754227;86754227;86754227;86754227;86760288;86760288;86760288;86760288;86791416;86791416;86812512;86812512;86821222;86821222;86821222;86821222;86854360;86854360;86854360;86854360;86857127;86857127;86857127;86857127;86857371;86878403;86878403;86878403;868…	86703871;86703871;86703871;86703871;86703871;86744828;86744828;86744828;86744828;86744828;86745498;86745498;86745498;86745498;86745498;86748331;86754280;86754280;86754280;86754280;86760389;86760389;86760389;86760389;86791457;86791457;86812589;86812589;86821450;86821450;86821450;86821450;86854460;86854460;86854460;86854460;86857374;86857374;86857374;86857374;86858105;86878576;86878576;86882439;868…	486	432	483	514	434	451	503	425
Gm29097	1	86764944	86765365	0	0	0	0	0	0	0	0
Gm29055	1	86774819	86776528	0	0	2	2	1	0	2	4
Gm37485	1	86801075	86804027	1	0	1	0	0	1	1	1
Gm38142	1	86826101	86829655	1	1	1	1	0	0	1	0
Gm38010	1	86834995	86837778	0	0	0	0	1	2	0	0
Gm37541	1	86874350	86876664	0	0	1	1	0	0	0	0
Gm38021	1	86893573	86895132	9	3	18	18	7	11	31	27
Gm6136	1	86908793	86909683	7	7	8	3	9	14	14	18
Gm37967	1	86917992	86920656	4	3	8	3	2	11	8	9
Gm28375	1;1;1;1	86929387;86931586;87056657;87057484	86929581;86931640;87056723;87057596	0	0	0	0	0	0	0	0
Gm37017	1	86988270	86989016	0	0	0	0	0	2	0	0
Gm37447	1	87036723	87039650	8	4	3	15	6	10	14	16
Akp-ps1	1;1;1;1;1;1;1;1;1;1;1;1;1;1;1;1;1;1;1;1;1;1	87067672;87068032;87068181;87068181;87068409;87068409;87068694;87068694;87069084;87069084;87069484;87069484;87069692;87069711;87069896;87069896;87070123;87070123;87070504;87070504;87070713;87070713	87068096;87068096;87068297;87068297;87068524;87068524;87068853;87068853;87069256;87069256;87069618;87069618;87069782;87069782;87070030;87069975;87070343;87070312;87070619;87070589;87071002;87071098	0	0	0	0	1	0	0	0
Gm29371	1;1	87080171;87095656	87080292;87096418	0	0	0	0	0	0	0	0
Alppl2	1;1;1;1;1;1;1;1;1;1;1;1;1;1;1;1;1;1;1;1;1;1;1;1;1;1	87086694;87086695;87087429;87087429;87087658;87087658;87087933;87087933;87088174;87088174;87088356;87088356;87088706;87088706;87088780;87088950;87088950;87089273;87089273;87089419;87089495;87089495;87089700;87089700;87089700;87089900	87087340;87087340;87087545;87087545;87087849;87087849;87088067;87088067;87088246;87088246;87088490;87088490;87088878;87088878;87089124;87089124;87089124;87089388;87089388;87089611;87089611;87089611;87089805;87089807;87089911;87089928	0	0	0	0	0	0	0	0
Alpi	1;1;1;1;1;1;1;1;1;1;1	87098002;87099052;87099370;87099649;87099905;87100071;87100449;87100689;87101031;87101264;87101466	87098964;87099168;87099561;87099783;87099977;87100205;87100621;87100863;87101146;87101380;87101606	0	0	0	0	0	0	0	0
Gm29372	1;1	87116321;87117036	87116561;87117158	0	0	0	0	0	0	0	0
Akp3	1;1;1;1;1;1;1;1;1;1;1;1;1;1;1;1	87124973;87125008;87125158;87125392;87125392;87125627;87125627;87125880;87126310;87126310;87126526;87126526;87126728;87126936;87127330;87127530	87125274;87125074;87125274;87125507;87125507;87126052;87125801;87126052;87126444;87126444;87126598;87127148;87126862;87127127;87127443;87127912	0	0	0	0	0	0	0	0
Gm29374	1;1;1	87142874;87146263;87146665	87143651;87146505;87146983	0	0	0	0	0	0	0	0
Ecel1	1;1;1;1;1;1;1;1;1;1;1;1;1;1;1;1;1;1;1;1;1;1;1;1;1;1;1;1;1;1;1;1;1;1;1;1;1;1;1;1;1;1;1;1;1;1;1;1;1;1;1;1;1;1;1;1;1;1	87147655;87147658;87147662;87147882;87148226;87148226;87148226;87148226;87148625;87148625;87148625;87148625;87149134;87149134;87149134;87149496;87149496;87149496;87149784;87149784;87149784;87150477;87150477;87150477;87150606;87150606;87150606;87150900;87150900;87150900;87151135;87151135;87151135;87151449;87151449;87151449;87151983;87151983;87151983;87152819;87152819;87152819;87153120;87153120;871…	87148086;87148086;87148086;87148086;87148302;87148302;87148302;87148302;87148720;87148916;87148720;87148720;87149199;87149199;87149199;87149620;87149620;87149620;87149851;87149851;87149851;87150528;87150528;87150528;87150664;87150664;87150664;87151003;87151003;87151003;87151209;87151209;87151209;87151547;87151547;87151547;87152205;87152205;87152205;87152943;87152943;87152943;87153212;87153212;871…	1	0	0	0	1	0	0	0
Prss56	1;1;1;1;1;1;1;1;1;1;1;1;1	87183313;87184155;87184603;87184753;87185324;87185510;87185894;87186271;87186575;87186884;87187146;87187496;87187945	87183598;87184262;87184656;87184942;87185423;87185669;87186036;87186433;87186754;87187048;87187208;87187602;87188405	0	0	0	0	0	0	0	0
Chrnd	1;1;1;1;1;1;1;1;1;1;1;1;1;1;1;1;1;1;1;1;1;1;1;1;1;1	87190607;87190637;87190844;87190975;87190975;87191520;87191520;87191520;87192214;87192214;87192486;87192486;87192846;87192846;87194800;87194800;87195485;87195485;87195683;87195683;87197283;87197283;87197575;87197575;87198580;87198580	87190742;87190742;87191129;87191129;87191129;87191564;87191766;87191564;87192323;87192323;87192641;87192641;87192955;87192955;87195000;87195000;87195596;87195596;87195797;87195797;87197487;87197487;87197693;87197693;87200069;87200070	0	0	0	0	0	0	0	0
Chrng	1;1;1;1;1;1;1;1;1;1;1;1;1;1;1;1;1;1;1;1;1;1;1;1;1;1;1;1;1;1;1;1	87204657;87205810;87205811;87205885;87206074;87206075;87206075;87206075;87206468;87206468;87206468;87206468;87206468;87206650;87206650;87206650;87206650;87206650;87207387;87207387;87207387;87207387;87208208;87208208;87208208;87208208;87209015;87209427;87209764;87210524;87210903;87211315	87204704;87205879;87205879;87206214;87206214;87206214;87206214;87206403;87206512;87206512;87206512;87206512;87206512;87206759;87206759;87206759;87206759;87206759;87208595;87207542;87207542;87207542;87208295;87208305;87208295;87208296;87209215;87209541;87209878;87210740;87211036;87212694	0	0	0	0	0	0	0	0
Eif4e2	1;1;1;1;1;1;1;1;1;1;1;1;1;1;1;1;1;1;1;1;1;1;1;1;1;1;1;1;1;1;1;1;1;1;1;1;1;1;1;1;1;1;1;1;1;1;1;1;1;1;1;1;1;1	87213914;87213914;87213914;87213914;87213914;87213939;87213979;87214286;87214346;87219581;87219581;87219581;87219581;87219581;87219581;87219581;87219581;87220920;87220920;87220920;87220920;87220920;87220920;87220920;87220920;87224353;87224353;87224353;87224353;87224353;87224353;87224353;87224353;87225850;87225850;87225850;87225850;87225850;87225850;87225850;87225850;87226097;87226097;87226097;872…	87214019;87214019;87214019;87214019;87214019;87214495;87214019;87214495;87214495;87219695;87219695;87219695;87219695;87219695;87219695;87219695;87219695;87221054;87221054;87221054;87221054;87221054;87221054;87221054;87221054;87224457;87224457;87224457;87224457;87224457;87224457;87224457;87224457;87226002;87225873;87226002;87226002;87226002;87226002;87226002;87226002;87226233;87226600;87226233;872…	2416	1943	2420	2454	2238	1999	2065	1878
Gm26187	1	87251148	87251248	0	0	0	0	0	0	0	0
Efhd1	1;1;1;1;1;1;1;1;1;1;1	87264363;87264363;87289468;87289468;87297629;87297629;87309226;87309661;87309661;87309661;87309972	87264754;87264754;87289615;87289615;87297763;87297763;87309496;87309742;87310839;87309846;87310836	2	0	2	4	4	0	3	5
Efhd1os	1;1	87264481;87265097	87264734;87265174	1	0	0	0	0	0	0	0
Gigyf2	1;1;1;1;1;1;1;1;1;1;1;1;1;1;1;1;1;1;1;1;1;1;1;1;1;1;1;1;1;1;1;1;1;1;1;1;1;1;1;1;1;1;1;1;1;1;1;1;1;1;1;1;1;1;1;1;1;1;1;1;1;1;1;1;1;1;1;1;1;1;1;1;1;1;1;1;1;1;1;1;1;1;1;1;1;1;1;1;1;1;1;1;1;1;1;1;1;1;1;1;1;1;1;1;1;1;1;1;1;1;1;1;1;1;1;1;1;1;1;1;1;1;1;1;1;1;1;1;1;1;1;1;1;1;1;1;1;1;1;1;1;1;1;1;1;1;1;1;1;1;1;1;1;1;1;1;1;1;1;1;1;1;1;1;1;1;1;1;1;1;1;1;1;1;1;1;1;1;1;1;1;1;1;1;1;1;1;1;1;1;1;1;1;1;1;1;1;1;1;1…	87326998;87327003;87327029;87327030;87327033;87327046;87327048;87327066;87334270;87334270;87334270;87334270;87334270;87334270;87334270;87354404;87354404;87354404;87354404;87354404;87354404;87354404;87354446;87354446;87354971;87354981;87363802;87364104;87364104;87364104;87364104;87364104;87364104;87364104;87364161;87365184;87365184;87365184;87365184;87365184;87365184;87365184;87365184;87365184;873…	87327092;87327092;87327092;87327092;87327092;87329007;87327092;87327092;87334334;87334334;87334334;87334334;87334334;87334334;87334334;87354486;87354486;87354486;87354486;87354486;87354486;87354486;87354486;87354486;87355722;87357784;87364233;87364233;87364233;87364233;87364233;87364233;87364233;87364233;87364233;87365655;87365279;87365279;87365279;87365279;87365279;87365279;87365279;87365279;873…	2965	2555	2847	3066	3328	3482	3893	3593
Gm22549	1	87341455	87341561	0	0	0	0	0	0	0	0
Kcnj13	1;1;1;1;1	87386363;87387002;87388930;87389166;87394612	87387038;87387038;87389405;87389389;87394729	0	1	0	0	1	0	0	0
Gm23504	1	87415255	87415349	0	0	0	0	0	0	0	0
Snorc	1;1;1;1;1;1	87470271;87472539;87475023;87475023;87475329;87475329	87470411;87472782;87475205;87475205;87475482;87475458	1	0	1	0	0	1	1	0
Ngef	1;1;1;1;1;1;1;1;1;1;1;1;1;1;1;1;1;1;1;1;1;1;1;1;1;1;1;1;1;1;1;1;1;1;1;1;1;1;1;1;1	87476834;87476834;87478685;87479103;87479103;87479729;87479837;87479837;87479837;87480587;87480587;87480587;87480587;87481116;87481116;87481116;87481116;87482623;87482623;87482623;87482623;87484599;87484599;87484599;87484599;87486156;87486156;87486156;87486156;87487799;87487799;87489584;87489584;87503266;87503266;87509245;87509245;87510093;87540659;87545797;87573688	87477744;87477744;87479207;87479207;87479207;87479916;87479916;87479916;87479916;87480742;87480742;87480742;87480742;87481279;87481279;87481279;87481279;87482712;87482712;87482712;87482712;87484673;87484673;87484673;87484673;87486217;87486177;87486285;87486285;87487951;87487951;87489744;87489744;87503573;87503573;87509387;87509387;87510362;87540773;87546131;87573870	382	272	355	246	278	268	239	151
Neu2	1;1;1;1;1;1;1;1;1;1;1;1;1;1;1;1;1;1;1;1;1;1	87509889;87574027;87574027;87574046;87579434;87579434;87584037;87594550;87594550;87594878;87594878;87594878;87594878;87594878;87594878;87596538;87596538;87596538;87596538;87596538;87596538;87596538	87510215;87574126;87574126;87574126;87579535;87579535;87584249;87594617;87595089;87595089;87595089;87595089;87595089;87595089;87595089;87597827;87597845;87596565;87597821;87597838;87596670;87597821	15	20	15	24	13	18	26	23
Gm17181	1	87514175	87514297	0	0	0	0	0	0	0	0
Gm6153	1	87543635	87544692	0	0	0	0	1	0	1	1
Inpp5d	1;1;1;1;1;1;1;1;1;1;1;1;1;1;1;1;1;1;1;1;1;1;1;1;1;1;1;1;1;1;1;1;1;1;1;1;1;1;1;1;1;1;1;1;1;1;1;1;1;1;1;1;1;1;1;1;1;1;1;1;1;1;1;1;1;1;1;1;1;1;1;1;1;1;1;1;1;1;1;1;1;1;1;1;1;1;1;1;1;1;1;1;1;1;1;1;1;1;1;1;1;1;1;1;1;1;1;1;1;1;1;1;1;1;1;1;1;1;1;1;1;1;1;1;1;1;1;1;1;1;1;1;1;1;1;1;1;1;1;1;1;1;1;1;1;1;1;1;1;1;1;1;1;1;1;1;1;1;1;1;1;1;1;1;1;1;1;1;1;1;1	87620312;87620356;87620362;87620389;87620398;87620399;87620627;87621674;87635292;87635292;87635292;87635292;87635292;87635292;87635292;87635292;87642982;87665387;87665387;87665387;87665387;87665387;87665387;87667889;87667889;87667889;87667889;87667892;87667892;87669642;87669642;87669642;87669642;87676239;87676239;87676283;87676283;87676283;87676283;87681489;87681489;87681489;87681489;87681489;876…	87620631;87620631;87620631;87620631;87620631;87620631;87620677;87621774;87635355;87635355;87635355;87635355;87635355;87635379;87635355;87635355;87645154;87665537;87665537;87665537;87665537;87665537;87665537;87667992;87667916;87668063;87668063;87668063;87668063;87669782;87669782;87669782;87669782;87676370;87676370;87676370;87676370;87676370;87676370;87681569;87681569;87681569;87681569;87681569;876…	121	97	127	118	157	193	198	202
Atg16l1	1;1;1;1;1;1;1;1;1;1;1;1;1;1;1;1;1;1;1;1;1;1;1;1;1;1;1;1;1;1;1;1;1;1;1;1;1;1;1;1;1;1;1;1;1;1;1;1;1;1;1;1;1;1;1;1;1;1;1;1;1;1;1;1;1;1;1;1;1;1;1;1;1;1;1;1;1;1;1;1;1;1;1;1;1;1;1;1;1;1;1;1;1;1;1;1;1;1;1;1;1;1;1;1;1;1;1;1;1	87755870;87756013;87756056;87756076;87756076;87756086;87756088;87756093;87760051;87760051;87760051;87760051;87760051;87760051;87760051;87760051;87765338;87765338;87765338;87765338;87765338;87765338;87765338;87765338;87766109;87766109;87766109;87766109;87766109;87766109;87766109;87766109;87766806;87766806;87766806;87766806;87766806;87766806;87766806;87766901;87771392;87771392;87771392;87771392;877…	87756085;87756314;87756314;87756314;87756314;87756314;87756314;87756314;87760144;87760144;87760144;87760144;87760144;87760144;87760144;87760144;87765443;87765443;87765443;87765443;87765443;87765443;87765443;87765443;87766182;87766182;87766182;87766182;87766182;87769400;87766182;87766182;87767983;87767057;87767057;87767057;87767057;87767057;87767057;87767057;87771457;87771457;87771457;87771457;877…	1719	1234	1590	1678	1600	1516	1457	1326
Gm25395	1	87776938	87777209	40	1	2	4	2	0	1	1
Scarna6	1	87784556	87784820	19	0	0	2	4	0	2	1
Sag	1;1;1;1;1;1;1;1;1;1;1;1;1;1;1;1;1;1;1;1;1;1;1;1;1;1;1;1;1;1;1;1;1;1;1;1;1;1;1;1;1;1;1;1;1;1;1;1;1;1;1;1;1;1;1;1;1;1;1;1;1;1;1;1;1;1;1;1;1;1;1;1;1;1;1;1;1;1;1;1;1;1;1	87803680;87803680;87803680;87803680;87803680;87803680;87805273;87805273;87805273;87805273;87805273;87805273;87810307;87810307;87810307;87810307;87810307;87810307;87812164;87812985;87812985;87812985;87812985;87812985;87812985;87812985;87814680;87814680;87814680;87814680;87814680;87814680;87814680;87817516;87817516;87817516;87817516;87817516;87817516;87817516;87820707;87821307;87821307;87821307;878…	87804012;87804012;87804012;87804012;87804012;87804012;87805377;87805377;87805377;87805377;87805377;87805377;87810367;87810367;87810367;87810367;87810367;87810367;87812391;87813029;87813029;87813029;87813029;87813029;87813029;87813029;87814873;87814873;87814873;87814873;87814873;87814873;87814873;87817575;87817575;87817575;87817575;87817575;87817575;87817863;87821383;87821383;87821383;87821383;878…	8	14	8	12	4	16	18	4
Dgkd	1;1;1;1;1;1;1;1;1;1;1;1;1;1;1;1;1;1;1;1;1;1;1;1;1;1;1;1;1;1;1;1;1;1;1;1;1;1;1;1;1;1;1;1;1;1;1;1;1;1;1;1;1;1;1;1;1;1;1;1;1;1;1;1	87853287;87880368;87880435;87881859;87881859;87915100;87915100;87915492;87915492;87916369;87916807;87917892;87917898;87918559;87918559;87921573;87921573;87924072;87924480;87925694;87925873;87926051;87926866;87927685;87929741;87931932;87931982;87934106;87934106;87934394;87934394;87934397;87935283;87935338;87935338;87936284;87936284;87936284;87936284;87936749;87936749;87936749;87936749;87938154;879…	87853456;87880478;87880478;87881939;87881939;87915204;87915204;87915744;87915624;87916475;87916932;87917994;87917994;87918721;87918721;87921971;87921681;87924211;87924564;87925788;87925972;87926324;87927024;87927810;87929837;87932042;87932042;87934202;87934202;87934501;87934501;87934501;87935451;87935451;87935451;87936418;87936418;87936418;87936418;87936900;87936900;87936900;87936900;87938265;879…	774	487	729	784	890	814	940	933
Gm19582	1;1	87853347;87853971	87853858;87854299	1	1	1	1	1	0	0	0
4833421G17Rik	1	87865073	87865916	0	0	0	1	0	0	1	0
Gm38365	1	87897540	87900532	0	1	1	1	1	0	1	0
Usp40	1;1;1;1;1;1;1;1;1;1;1;1;1;1;1;1;1;1;1;1;1;1;1;1;1;1;1;1;1;1;1;1;1;1;1;1;1;1;1;1;1;1;1;1;1;1;1;1;1;1;1;1;1;1;1;1;1;1;1;1;1;1;1;1;1;1;1;1;1;1;1;1;1;1;1;1;1;1;1;1;1;1;1;1;1;1;1;1;1;1;1;1;1;1;1;1;1;1;1;1;1;1;1;1;1;1;1;1;1;1;1;1;1;1;1;1;1;1;1;1;1;1;1;1	87945119;87945121;87946443;87946443;87948502;87948502;87948502;87949699;87949932;87949932;87949932;87949932;87950159;87950159;87950159;87950159;87950159;87951643;87951643;87951643;87951643;87951643;87952340;87952340;87952340;87952340;87954151;87954151;87954151;87954151;87957211;87957211;87957211;87957211;87959789;87959789;87959789;87959789;87962424;87962424;87962424;87962424;87965017;87965306;879…	87948596;87946707;87946707;87946707;87948596;87948596;87948596;87950027;87950027;87950027;87950027;87950027;87950369;87950369;87950369;87950369;87950369;87951673;87951708;87951708;87951708;87951708;87952458;87952458;87952458;87952458;87954245;87954245;87954245;87954245;87957334;87957334;87957334;87957334;87959863;87959863;87959863;87959863;87962488;87962488;87962488;87962488;87967195;87965342;879…	1158	925	1135	993	1448	1401	1591	1330
Gm25198	1	88015924	88016033	0	0	0	0	0	0	0	0
Gm5832	1	88022381	88023962	0	0	0	0	0	0	0	0
Gm15375	1	88025211	88026059	49	34	42	12	16	33	46	8
AC087801.1	1;1	88037600;88038557	88038168;88038803	0	0	0	0	0	0	0	0
Ugt1a10	1;1;1;1;1;1;1;1;1;1;1;1;1;1	88055388;88055411;88055481;88056262;88215044;88215044;88215044;88215795;88215795;88215795;88216138;88216138;88216138;88218127	88055664;88056336;88055664;88056336;88215175;88215175;88215175;88215882;88215882;88215882;88216289;88216357;88216357;88219004	21	17	25	13	22	16	22	11
Gm20528	1;1;1;1	88055393;88211969;88218191;88218281	88055532;88212496;88218584;88218554	1731	1523	2427	1793	1070	79	4	3
AC087801.2	1;1	88061124;88062320	88061601;88062355	0	0	0	0	0	0	0	0
Ugt1a9	1;1;1;1;1	88070800;88215044;88215795;88216138;88218127	88071678;88215175;88215882;88216357;88218997	1718	1422	1308	1180	1460	1482	1085	1076
Ugt1a8	1;1;1;1;1	88087813;88215044;88215795;88216138;88218127	88088721;88215175;88215882;88216357;88219004	3	0	0	0	0	0	2	0
Ugt1a7c	1;1;1;1;1;1;1;1;1;1;1;1;1;1;1;1;1;1;1	88095062;88095064;88095114;88103252;88138473;88215044;88215044;88215044;88215044;88215795;88215795;88215795;88216138;88216138;88216138;88216138;88218127;88218127;88218127	88095303;88095978;88095303;88103378;88139331;88215175;88215175;88215175;88215175;88215882;88215882;88215882;88216357;88216357;88216357;88216357;88220002;88218427;88220002	10	11	9	8	18	5	14	14
Gm15373	1	88097918	88098131	0	0	0	0	0	0	0	0
Ugt1a6b	1;1;1;1;1;1;1;1;1;1;1	88103252;88106862;88106941;88215044;88215044;88215795;88215795;88216138;88216138;88218127;88218127	88103378;88107799;88107799;88215175;88215175;88215882;88215882;88216357;88216357;88218997;88219003	769	578	665	691	857	974	1043	1093
Gm15372	1;1	88126776;88126776	88127609;88127609	2	1	0	0	1	1	0	3
Gm15370	1	88129581	88129833	0	0	0	0	1	0	0	0
Ugt1a6a	1;1;1;1;1;1;1;1;1;1;1;1;1;1;1;1;1;1;1	88134809;88134813;88134882;88138378;88138473;88138473;88139218;88215044;88215044;88215044;88215044;88215795;88215795;88215795;88216138;88216138;88216138;88218127;88218127	88134935;88134935;88134935;88139331;88139331;88139331;88139331;88215175;88217403;88215175;88215175;88215882;88215882;88215882;88216357;88216357;88216357;88218997;88218997	50	37	56	87	219	188	215	208
Gm15369	1	88146376	88146769	2	0	0	0	0	0	2	0
Gm15374	1	88151038	88151881	1	0	0	0	1	0	0	1
Gm15371	1	88153788	88154571	0	1	0	0	1	0	0	0
Ugt1a5	1;1;1;1;1	88166012;88215044;88215795;88216138;88218127	88166903;88215175;88215882;88216357;88218997	1210	1310	1275	593	1658	3072	2047	1445
AC087801.3	1	88178301	88178390	0	0	0	0	0	1	0	0
Gm15368	1	88186662	88187519	0	7	1	0	3	0	0	2
Gm15376	1	88191901	88192683	0	1	0	1	2	0	2	0
Ugt1a2	1;1;1;1;1	88200601;88215044;88215795;88216138;88218127	88201500;88215175;88215882;88216357;88218997	1	2	0	2	1	2	0	1
Dnajb3	1	88204732	88205782	1	0	1	2	2	1	0	0
Ugt1a1	1;1;1;1;1	88211959;88215044;88215795;88216138;88218127	88212871;88215175;88215882;88216357;88218997	12066	9012	10415	7275	11939	14497	15166	13980
Mroh2a	1;1;1;1;1;1;1;1;1;1;1;1;1;1;1;1;1;1;1;1;1;1;1;1;1;1;1;1;1;1;1;1;1;1;1;1;1;1;1;1;1;1;1;1;1;1;1;1;1;1;1;1;1;1;1;1;1;1;1;1;1;1;1;1;1;1;1;1;1;1;1;1;1;1;1;1;1;1;1;1;1;1;1;1;1;1;1;1;1;1;1;1;1;1;1;1;1	88226986;88227020;88227031;88228054;88228054;88228063;88228227;88228227;88228227;88230342;88230342;88230626;88230626;88232244;88232244;88233317;88233317;88233317;88234002;88234002;88234589;88234954;88234970;88235190;88235190;88235373;88235373;88236655;88236655;88237473;88237473;88237845;88237845;88238108;88238894;88238894;88240119;88240119;88240119;88240679;88240679;88240679;88241071;88241071;882…	88227228;88227228;88227228;88228146;88228146;88228146;88228408;88228408;88228408;88230473;88230473;88230788;88230788;88232342;88232342;88233468;88233468;88233461;88234145;88234116;88234610;88235062;88235062;88235268;88235268;88235486;88235486;88236731;88236731;88237592;88237592;88237955;88237955;88239041;88239041;88239041;88240159;88240159;88240159;88240937;88240820;88240820;88241123;88241123;882…	41	38	56	33	24	22	25	9
Hjurp	1;1;1;1;1;1;1;1;1;1;1;1;1;1;1;1;1;1;1;1;1;1;1;1;1;1;1	88262471;88264828;88264978;88266349;88267948;88267948;88267948;88269321;88269321;88269337;88269378;88270202;88270202;88270202;88272729;88272729;88274712;88275028;88275042;88275042;88277219;88277219;88277219;88277374;88277374;88277374;88277374	88266658;88266658;88266658;88266658;88268026;88268026;88268026;88269392;88269413;88269413;88269413;88270947;88270299;88270299;88273119;88272765;88277285;88275097;88275097;88275097;88277285;88277285;88277285;88277579;88277506;88277557;88277633	2539	2279	2404	2604	2617	2538	2174	2415
Trpm8	1;1;1;1;1;1;1;1;1;1;1;1;1;1;1;1;1;1;1;1;1;1;1;1;1;1;1;1;1;1;1;1;1;1;1;1;1;1;1;1;1;1;1;1;1;1;1;1;1;1;1;1;1;1;1;1;1;1;1;1;1;1;1;1;1;1;1;1;1;1;1;1;1;1;1;1;1;1;1;1;1;1;1;1;1;1	88277661;88303283;88303283;88304889;88304889;88306662;88306662;88306759;88307810;88307810;88308010;88318913;88318965;88318965;88320864;88320864;88320864;88325382;88325382;88325382;88326405;88326405;88326405;88328151;88328151;88328151;88330696;88330696;88330696;88332675;88332675;88332675;88337113;88337113;88337113;88341305;88341305;88341305;88343233;88343233;88343233;88348044;88348044;88348044;883…	88277722;88303402;88303402;88304986;88304986;88306791;88306791;88306791;88307902;88307902;88308073;88319086;88319086;88319086;88320937;88320937;88320937;88325538;88325538;88325538;88326582;88326582;88326582;88328323;88328323;88328323;88330870;88330870;88330870;88332742;88332742;88332742;88337310;88337310;88337310;88341407;88341407;88341407;88343351;88343351;88343351;88348334;88348334;88348334;883…	1	2	1	1	2	0	0	0
4930453O03Rik	1;1;1;1;1	88347489;88350446;88351337;88351666;88352837	88348285;88350557;88351513;88351721;88352930	0	0	0	0	0	0	0	0
Spp2	1;1;1;1;1;1;1;1;1;1;1;1;1;1;1;1;1;1;1;1	88406961;88407279;88407317;88407406;88411109;88411109;88411109;88412251;88412251;88417238;88417238;88417238;88418387;88418387;88420557;88420583;88420583;88426322;88426322;88426322	88407216;88407441;88407441;88407441;88411228;88411228;88411228;88412358;88412358;88417292;88417292;88417292;88418437;88418437;88420678;88420678;88420678;88426432;88426438;88426438	3726	3161	4396	3531	3321	3202	2727	1666
Gm29538	1;1;1	88443969;88446274;88462518	88444236;88446385;88462608	0	0	0	0	0	0	0	0
Gm28888	1;1	88459683;88465516	88459955;88465558	0	0	0	0	0	0	0	0
Glrp1	1;1;1	88499871;88503142;88509791	88501142;88503550;88510066	5	3	6	2	7	4	4	1
Gm19589	1;1;1;1;1;1	88551517;88555157;88556325;88557209;88559868;88560576	88551767;88555252;88556775;88557318;88559990;88562167	10	1	3	7	3	5	0	3
Gm38130	1	88653085	88654845	0	0	0	0	0	0	0	0
Gm29336	1;1	88656308;88657668	88656447;88658100	0	0	0	0	0	0	0	0
Arl4c	1;1;1;1;1;1;1	88673125;88673127;88674566;88674566;88698225;88700630;88700630	88674468;88674468;88674716;88674716;88702221;88701876;88701876	75	50	89	67	62	84	45	63
Gm29335	1	88722366	88722824	0	0	0	0	0	0	0	0
Platr5	1;1;1;1;1;1	88754890;88754954;88755084;88755207;88755534;88755534	88754958;88755051;88755290;88755290;88755736;88755709	0	0	0	0	0	0	0	0
Gm29337	1;1	88868475;88875277	88868624;88875410	0	0	0	0	0	0	0	0
Gm4753	1	88932319	88933573	0	0	0	0	0	0	0	0
1700067G17Rik	1;1;1	89016113;89016546;89021972	89016372;89016649;89022210	0	0	0	0	0	0	0	0
Gm18699	1	89048974	89049216	0	0	0	0	0	0	0	0
Sh3bp4	1;1;1;1;1;1;1;1;1	89070415;89070453;89107258;89107258;89112744;89137559;89143550;89152200;89153127	89070597;89070597;89107336;89107336;89112860;89137803;89145906;89152388;89155068	89	74	64	80	81	84	51	60
Gm38312	1	89097073	89098818	1	0	0	0	1	0	0	0
Gm5259	1	89256182	89256981	0	0	0	1	3	0	0	0
Gm28342	1;1;1	89302719;89303853;89358106	89303173;89303947;89358144	0	0	0	0	0	0	0	0
C030007H22Rik	1;1;1	89360342;89361874;89406034	89360716;89361989;89406133	0	0	0	0	0	0	0	0
Agap1	1;1;1;1;1;1;1;1;1;1;1;1;1;1;1;1;1;1;1;1;1;1;1;1;1;1;1;1;1;1;1;1;1;1;1;1;1;1;1;1;1;1;1;1;1;1;1;1;1;1;1;1;1;1;1;1;1	89454806;89454874;89455256;89580236;89604598;89604598;89604598;89609496;89609496;89609496;89610284;89627761;89627761;89627761;89630388;89630388;89630388;89634160;89634160;89634160;89663661;89663661;89663661;89665034;89665034;89665034;89671179;89671179;89671179;89725961;89725961;89725961;89743728;89743728;89743728;89766306;89789163;89789163;89789163;89789163;89823857;89834434;89834434;89834434;898…	89455592;89455592;89459706;89581653;89604656;89604656;89604656;89609583;89609583;89609583;89610295;89627846;89627846;89627846;89630529;89630529;89630529;89634294;89634294;89634294;89663788;89663788;89663788;89665189;89665189;89665189;89671271;89671271;89671271;89726065;89726065;89726065;89743896;89743896;89743896;89766464;89789324;89789324;89789324;89789324;89823934;89834588;89834588;89834588;898…	642	551	464	722	458	492	340	440
Gm37297	1	89483438	89485821	4	2	0	5	5	3	0	0
Gm25180	1	89563360	89563474	1	0	0	0	0	0	0	0
Gm28499	1;1;1	89568765;89570450;89576180	89568821;89570635;89576602	0	0	0	1	0	1	0	0
4933400F21Rik	1;1;1;1;1;1;1;1;1;1;1	89650529;89654397;89655016;89677487;89679972;89681085;89681156;89681156;89683687;89683687;89683687	89650926;89654569;89655119;89679668;89680104;89681265;89681265;89681265;89683888;89683894;89683908	0	0	0	1	0	0	0	0
Gm26037	1	89684802	89685112	0	0	0	0	0	0	0	0
Gm37521	1	89825481	89827525	0	0	0	0	0	0	0	0
Gbx2	1;1;1	89927956;89927966;89930233	89929143;89929185;89931179	0	0	0	0	0	0	0	0
D130058E05Rik	1;1;1	89930234;89930261;89930711	89930453;89933290;89931862	2	0	0	0	1	0	0	0
Asb18	1;1;1;1;1;1;1;1;1;1;1;1;1;1;1;1;1;1;1;1;1;1;1;1;1;1	89950220;89950220;89952591;89952678;89952679;89954389;89954389;89954389;89954389;89954389;89968213;89968213;89968213;89968213;89990593;89992958;89992958;89992958;89993183;89993183;89996212;89996212;90014373;90014373;90014373;90014373	89952863;89952863;89952863;89952863;89952863;89954502;89954502;89954502;89954502;89954502;89968275;89968275;89968720;89968720;89990593;89993225;89993225;89993225;89993225;89993225;89996334;89996452;90014577;90014577;90014666;90014577	0	0	0	0	0	0	0	0
Iqca	1;1;1;1;1;1;1;1;1;1;1;1;1;1;1;1;1;1;1;1;1;1;1;1;1;1;1;1;1;1;1;1;1;1;1;1;1;1;1;1;1;1;1;1;1;1;1;1;1;1;1;1;1;1;1;1;1;1;1;1;1;1;1;1;1;1;1;1;1;1;1;1;1	90042132;90042135;90042140;90042626;90045592;90045592;90045592;90045592;90047774;90047789;90047789;90047789;90052388;90052388;90052388;90052388;90054862;90059457;90066725;90066725;90066725;90066725;90070512;90070512;90070512;90073747;90073747;90073747;90077807;90077807;90079014;90080860;90080860;90080860;90081316;90081316;90081316;90082266;90089475;90089475;90089475;90089475;90089932;90089932;900…	90042742;90042742;90042742;90042742;90045830;90045830;90045830;90045830;90047966;90047966;90047966;90047966;90052474;90052474;90052474;90052474;90054960;90059630;90066924;90066924;90066924;90066924;90070619;90070619;90070619;90073829;90073829;90073829;90077874;90077874;90079123;90080952;90080952;90080952;90081422;90081422;90081422;90082363;90089550;90089550;90089550;90089550;90090143;90090144;900…	0	0	0	0	0	0	0	0
4930434B07Rik	1;1	90153628;90159073	90154257;90159462	0	0	0	0	0	0	0	0
Ackr3	1;1;1;1;1	90203980;90204006;90209588;90213795;90213795	90204087;90204087;90209870;90213833;90216751	43	37	50	30	68	30	41	56
Gm38277	1	90227160	90228526	0	0	0	0	0	0	0	0
Gm28721	1;1	90255276;90259995	90256067;90260120	0	0	0	0	0	0	0	0
Gm28723	1;1	90280458;90283061	90280606;90283912	0	0	0	0	0	0	0	0
Gm27648	1	90327312	90327418	0	0	0	0	0	0	0	0
Gm28722	1;1	90453394;90454337	90454264;90454501	0	0	0	0	0	0	0	0
Gm35048	1	90520496	90523297	0	0	1	1	2	0	0	1
Cops8	1;1;1;1;1;1;1;1;1;1;1;1;1;1;1;1;1;1;1;1;1;1;1;1;1;1;1;1;1;1;1;1;1;1;1;1;1;1;1;1;1;1;1	90602981;90603476;90603478;90603499;90603499;90603528;90604375;90604375;90604375;90604375;90604375;90605464;90605464;90605464;90605464;90605464;90606537;90606537;90606537;90606537;90609654;90610093;90610093;90610093;90610093;90610093;90610975;90610975;90610975;90610975;90610975;90610975;90611346;90611540;90611540;90611540;90611580;90612012;90612174;90612174;90612174;90612174;90612174	90603627;90603627;90603627;90603627;90603627;90603627;90604445;90604445;90604445;90605512;90604445;90605512;90605658;90605512;90605512;90605512;90606669;90606669;90606669;90606669;90610200;90610200;90610200;90610200;90610200;90610200;90611037;90611328;90611037;90611466;90611037;90611037;90611587;90611587;90611587;90611587;90611587;90612067;90612622;90612180;90612393;90613124;90613341	1368	992	1405	1417	1398	1265	1338	1316
Gm9991	1;1	90675161;90678893	90675466;90679793	0	0	0	1	0	0	0	0
Col6a3	1;1;1;1;1;1;1;1;1;1;1;1;1;1;1;1;1;1;1;1;1;1;1;1;1;1;1;1;1;1;1;1;1;1;1;1;1;1;1;1;1;1;1;1;1;1;1;1;1;1;1;1;1;1;1;1;1;1;1;1;1;1;1;1;1;1;1;1;1;1;1;1;1;1;1;1;1;1;1;1;1;1;1;1;1;1;1;1;1;1;1;1;1;1;1;1;1;1;1;1;1;1;1;1;1;1;1;1;1;1;1;1;1;1;1;1;1;1;1;1;1;1;1;1;1;1;1;1;1;1;1;1;1;1;1;1;1;1;1;1;1;1;1;1;1;1;1;1;1;1;1;1;1;1;1;1;1;1;1;1;1	90765923;90765923;90766860;90767389;90768324;90768324;90768324;90768324;90772952;90772952;90772952;90772952;90773437;90773437;90773437;90775531;90775531;90775531;90777441;90777441;90777441;90778756;90778756;90778756;90779988;90779988;90779988;90781635;90781635;90781635;90782217;90782217;90782217;90782341;90782341;90782341;90782459;90782459;90782459;90784226;90784226;90784226;90785207;90785207;907…	90765933;90765933;90767605;90767605;90768488;90768488;90768488;90768488;90773215;90773050;90773050;90773050;90773700;90773700;90773700;90776285;90776285;90776285;90777543;90777543;90777543;90779454;90779454;90779454;90780084;90780084;90780084;90782128;90782128;90782128;90782228;90782228;90782228;90782377;90782377;90782377;90782491;90782491;90782491;90784288;90784288;90784288;90785269;90785269;907…	213	238	214	163	231	227	178	190
Gm36970	1	90837275	90839133	0	0	0	0	0	0	0	0
4930474B08Rik	1	90870583	90871419	0	0	0	0	0	0	0	0
Mlph	1;1;1;1;1;1;1;1;1;1;1;1;1;1;1;1;1;1;1;1	90915085;90921845;90927679;90927983;90928323;90928323;90930090;90931494;90933317;90935313;90937654;90939169;90939359;90939720;90939720;90941688;90942872;90943695;90945614;90948583	90915253;90921978;90928204;90928204;90928432;90928435;90930193;90931616;90933521;90935452;90937737;90939511;90939511;90940239;90939875;90941780;90942958;90943749;90945714;90951142	30	19	25	31	34	39	56	52
Prlh	1;1	90953108;90953849	90953204;90954027	0	0	0	0	0	0	0	0
Rab17	1;1;1;1;1;1;1;1;1;1;1;1;1;1;1;1;1;1;1;1;1;1;1;1;1;1;1	90958133;90958135;90958731;90958854;90959168;90959168;90959168;90959168;90960001;90960002;90960002;90960002;90960002;90961111;90961111;90961111;90961111;90961111;90964144;90964144;90964144;90967508;90967508;90969230;90969230;90969230;90969580	90958999;90958999;90958999;90958999;90959261;90959261;90959261;90959261;90960127;90960127;90960127;90960127;90960127;90961262;90961262;90961262;90961262;90961262;90964303;90964303;90964303;90967617;90967667;90969336;90969548;90969661;90969644	623	411	614	587	592	529	524	445
Gm28199	1;1	90974459;90975044	90974860;90975260	0	0	0	0	0	0	0	0
Lrrfip1	1;1;1;1;1;1;1;1;1;1;1;1;1;1;1;1;1;1;1;1;1;1;1;1;1;1;1;1;1;1;1;1;1;1;1;1;1;1;1;1;1;1;1;1;1;1;1;1;1;1;1;1;1;1;1;1;1;1;1;1;1;1;1;1;1;1;1;1;1;1;1;1;1;1;1;1;1;1;1;1;1;1;1;1;1;1;1;1;1;1;1;1;1;1;1;1;1;1;1;1;1;1;1;1;1;1;1;1;1;1;1;1;1;1;1;1;1;1;1;1;1;1;1;1;1;1;1;1;1;1;1;1;1;1;1;1;1;1;1;1;1;1;1;1;1	90998737;90998777;90998779;91053444;91053454;91053507;91053507;91053586;91068563;91068563;91068563;91068563;91068563;91068563;91068563;91068563;91068694;91073324;91073324;91073324;91073324;91076944;91076944;91076944;91076944;91076944;91078391;91078391;91078391;91078391;91078391;91079031;91079031;91079031;91079031;91079031;91082141;91082141;91084946;91084946;91084946;91084946;91084946;91084946;910…	90998893;90998893;90998893;91053723;91053723;91053723;91053723;91053723;91068649;91068649;91068649;91068649;91068663;91068649;91068649;91068649;91068697;91073341;91073341;91073341;91073341;91076991;91076991;91076991;91076991;91076991;91078435;91078435;91078435;91078435;91078435;91079081;91079081;91079081;91079081;91079081;91082179;91082179;91085005;91085005;91085005;91085005;91085005;91085005;910…	1944	1580	2278	2213	1990	1866	2204	2415
Rbm44	1;1;1;1;1;1;1;1;1;1;1;1;1;1;1;1;1;1;1;1;1;1	91145089;91145101;91145103;91150083;91152165;91152165;91153894;91155385;91156655;91156918;91157064;91162358;91163052;91164914;91165095;91166799;91168629;91168693;91168957;91168957;91170088;91170088	91147758;91145169;91145169;91150173;91153660;91152725;91153952;91155555;91156838;91156940;91157148;91162472;91163180;91164993;91165165;91167084;91168838;91168838;91169096;91169096;91170795;91170293	1	0	0	1	0	0	0	0
Gm7776	1	91171429	91172148	5	1	3	4	2	1	0	0
Ramp1	1;1;1;1;1;1;1;1;1;1	91179822;91180042;91180046;91196771;91196771;91196771;91205247;91206397;91206397;91223106	91180140;91180140;91180140;91196909;91196909;91196909;91205325;91206790;91206790;91225196	63	41	41	47	59	53	82	43
Ube2f	1;1;1;1;1;1;1;1;1;1;1;1;1;1;1;1;1;1;1;1;1;1;1;1;1;1;1;1;1;1;1;1;1;1;1;1;1;1;1;1;1;1;1;1;1;1;1;1;1;1;1;1;1;1;1;1;1;1;1;1;1;1;1;1;1;1;1;1;1;1;1;1	91250304;91250311;91250319;91250337;91250365;91250566;91250656;91253760;91253760;91254215;91254215;91254215;91254260;91254260;91254260;91254263;91262267;91262267;91262267;91262267;91262267;91262267;91262267;91264587;91265218;91265218;91265218;91265218;91265218;91265218;91265218;91274964;91275250;91275250;91275250;91275250;91275250;91275250;91275250;91276111;91276386;91276386;91276386;91276386;912…	91250437;91250437;91250437;91250437;91250437;91250853;91250853;91253827;91253827;91254393;91254393;91254393;91254393;91254393;91254393;91254393;91262296;91262296;91262296;91262296;91262296;91262296;91262296;91265283;91265237;91265283;91265283;91265283;91265283;91265283;91265283;91275317;91275317;91275317;91275317;91275317;91275317;91275317;91275479;91276456;91276551;91276443;91276456;91276456;912…	2793	2295	3015	2900	2548	2564	2701	2683
Gm7785	1	91296045	91296936	10	10	10	5	18	13	35	12
Scly	1;1;1;1;1;1;1;1;1;1;1;1;1;1;1;1;1;1;1;1;1;1;1;1;1;1;1;1;1;1;1;1;1;1;1;1;1;1;1;1;1;1;1;1;1;1;1;1;1;1;1;1;1;1;1;1;1;1;1;1;1	91298338;91298360;91298368;91298369;91298370;91298404;91298407;91298427;91299404;91299932;91300511;91300528;91300528;91300528;91300528;91300528;91300528;91300528;91300528;91302769;91302769;91302769;91302769;91302769;91302769;91302769;91302769;91302773;91302797;91304437;91305274;91305274;91305274;91305274;91305274;91305274;91305274;91305274;91308293;91308314;91308314;91308314;91308314;91308314;913…	91298448;91298448;91298448;91298448;91298448;91298448;91298448;91298500;91299469;91300021;91300640;91300640;91300640;91300640;91300640;91300640;91300640;91300640;91300640;91302869;91302869;91302869;91302869;91302869;91303511;91302869;91302869;91302869;91302869;91304468;91305454;91305436;91305454;91305454;91305454;91305454;91305454;91305454;91308441;91308441;91308441;91308441;91308441;91308441;913…	5801	4765	5962	5451	5104	4995	5390	4659
Gm17090	1;1;1	91305092;91319885;91321077	91305432;91320008;91321101	50	58	61	84	44	5	0	0
Espnl	1;1;1;1;1;1;1;1;1;1;1;1;1;1;1;1;1	91322075;91322133;91323479;91323479;91325036;91325036;91327476;91327476;91334690;91340509;91340509;91341846;91341846;91342541;91342541;91344315;91344315	91322426;91322426;91323669;91323669;91325222;91325222;91327658;91327658;91334821;91340623;91340623;91341943;91341943;91342735;91342735;91345937;91348306	14	19	2	3	13	40	159	13
Klhl30	1;1;1;1;1;1;1;1	91351016;91353606;91355452;91357334;91357755;91358788;91359336;91361009	91351135;91354452;91355587;91357420;91357910;91358976;91359481;91362416	0	0	1	0	2	3	25	0
Erfe	1;1;1;1;1;1;1;1;1;1;1;1	91366430;91368365;91369371;91370086;91370415;91370625;91370694;91371382;91371382;91372378;91372378;91373533	91366648;91368481;91369473;91370342;91370523;91370715;91370715;91371460;91371460;91372431;91374217;91374092	5	4	1	3	4	1	3	5
Ilkap	1;1;1;1;1;1;1;1;1;1;1;1;1;1;1;1;1;1;1;1;1;1;1;1;1;1;1;1;1;1;1;1;1;1;1;1;1;1;1;1;1;1;1;1;1;1;1;1;1;1;1;1;1;1;1;1;1;1;1;1;1;1;1;1;1;1;1;1;1;1;1;1;1;1;1;1;1;1;1;1;1;1;1;1;1;1;1;1;1	91373861;91373865;91375831;91375832;91375959;91376011;91376054;91376055;91376318;91376318;91376318;91376318;91376318;91376318;91376318;91378466;91378466;91378466;91378466;91378466;91378466;91378466;91381039;91381851;91381851;91381851;91381851;91381851;91381851;91381851;91383304;91383304;91383304;91383304;91383304;91383304;91384565;91384565;91384565;91384565;91384565;91384565;91384625;91385240;913…	91375538;91374016;91376082;91376082;91376399;91376082;91376082;91376082;91376399;91376399;91376399;91376399;91376399;91376399;91376399;91378585;91378585;91378917;91378585;91378585;91378585;91378585;91381233;91381972;91381894;91381972;91381972;91381972;91381972;91381972;91383391;91383391;91383391;91383391;91383391;91383391;91384658;91384573;91384658;91384658;91384626;91384658;91384658;91385346;913…	1114	909	1271	1246	1015	1034	1039	815
1700020N18Rik	1;1;1	91404879;91405496;91405906	91405182;91405614;91406029	0	0	0	0	0	0	0	0
Hes6	1;1;1;1;1;1;1;1;1;1;1;1;1;1;1;1;1	91411483;91411483;91411483;91412287;91412348;91412721;91412721;91412721;91412721;91412893;91412893;91412893;91412893;91413057;91413057;91413057;91413971	91412802;91412482;91412482;91412482;91412482;91412802;91412979;91412802;91412802;91412979;91412979;91412979;91413208;91413222;91413208;91413222;91414038	901	486	889	627	519	529	422	349
Per2	1;1;1;1;1;1;1;1;1;1;1;1;1;1;1;1;1;1;1;1;1;1;1;1;1;1	91415982;91419375;91420406;91421368;91423690;91427739;91429384;91430774;91430978;91432808;91433396;91434622;91435017;91435650;91438334;91439887;91440832;91444585;91445501;91447722;91448708;91448708;91449813;91449813;91450605;91459173	91418020;91419525;91420598;91421554;91424486;91427978;91429548;91430880;91431140;91432892;91433521;91434730;91435170;91435756;91438412;91440029;91440883;91444786;91445622;91447744;91448862;91448862;91449865;91449878;91450843;91459324	193	125	363	216	266	282	107	198
Gm28381	1	91469906	91470098	0	0	0	0	0	0	0	0
Gm28382	1;1	91483024;91483404	91483321;91484774	0	0	0	0	0	0	0	0
Gm19085	1;1	91487729;91488599	91488479;91490009	0	0	0	0	0	0	0	0
Traf3ip1	1;1;1;1;1;1;1;1;1;1;1;1;1;1;1;1;1;1;1;1;1;1;1;1;1;1;1;1;1;1;1;1;1;1;1;1;1;1;1	91494647;91494694;91497953;91497953;91499502;91499502;91500773;91500773;91501005;91501005;91505423;91507493;91507493;91511352;91516114;91518262;91518294;91518294;91519578;91519578;91519578;91520056;91520056;91520056;91520884;91520884;91520884;91521187;91521187;91521187;91522831;91522831;91522831;91525879;91525879;91525879;91527618;91527618;91527618	91494888;91494888;91498021;91498021;91499663;91499663;91500910;91500910;91501424;91501424;91505494;91507568;91507568;91511447;91516176;91518314;91518314;91518314;91519662;91519662;91519662;91520139;91520139;91520139;91521007;91521007;91521007;91521223;91521223;91521223;91522907;91522907;91522907;91526102;91526102;91526102;91529307;91529307;91527956	328	267	421	394	391	390	456	392
Asb1	1;1;1;1;1;1;1;1;1;1;1;1;1;1;1;1;1;1;1;1;1;1;1;1;1;1;1;1;1;1	91540544;91540567;91540714;91540732;91540732;91540754;91541080;91541080;91544151;91544151;91544151;91544151;91544156;91544156;91544156;91546928;91546928;91546928;91546928;91546928;91552054;91552054;91552054;91552054;91552054;91554751;91554751;91554751;91554751;91554751	91540864;91540652;91540864;91540864;91540864;91540864;91541175;91541175;91544297;91544297;91544297;91544297;91544297;91544297;91544297;91547230;91547230;91547230;91546951;91547230;91552779;91552439;91552439;91552439;91552439;91555117;91554824;91554824;91559589;91556088	524	449	496	584	484	453	363	265
Gm28380	1;1;1	91611406;91611757;91624322	91611545;91611822;91624500	0	0	0	0	0	0	0	0
Gm29100	1	91798528	91802937	3	0	0	0	0	7	1	0
Twist2	1;1;1	91801461;91801470;91847389	91802149;91803994;91848028	11	2	3	4	5	5	1	6
Gm29101	1	91822515	91823985	0	0	0	0	0	0	1	0
Gm37600	1	91916260	91919551	0	0	0	0	0	0	0	0
Hdac4	1;1;1;1;1;1;1;1;1;1;1;1;1;1;1;1;1;1;1;1;1;1;1;1;1;1;1;1;1;1;1;1;1;1;1;1;1;1;1;1;1;1;1;1;1;1;1;1;1;1;1;1;1;1;1;1;1;1;1;1;1;1;1;1;1;1;1;1;1;1;1;1;1;1;1;1;1;1;1;1;1;1;1;1;1;1;1;1;1;1;1;1;1;1;1;1;1;1;1;1;1;1;1;1;1;1;1;1;1;1;1	91928779;91932757;91932958;91933203;91933656;91933656;91933656;91933656;91934602;91934602;91934602;91934602;91945900;91945900;91945900;91947418;91947418;91947418;91955290;91955290;91955290;91955374;91956042;91956042;91956042;91956042;91958355;91958355;91958355;91958355;91959411;91959411;91959411;91959411;91961453;91961453;91961453;91961453;91964780;91964780;91964780;91964780;91968338;91968338;919…	91933386;91933386;91933386;91933386;91933797;91933797;91933797;91933797;91934864;91934686;91934686;91934686;91946033;91946033;91946033;91947536;91947536;91947536;91955387;91955387;91955387;91955387;91956161;91956161;91956161;91956161;91958442;91958442;91958442;91958442;91959466;91959466;91959466;91959466;91961560;91961560;91961560;91961560;91964826;91964826;91964826;91964826;91968458;91968458;919…	650	479	484	413	498	433	420	419
Gm37048	1	91975987	91981564	0	0	0	0	0	0	0	0
Gm37036	1	92019592	92022097	0	0	0	0	0	0	0	0
Gm29099	1;1	92324510;92329492	92324872;92329888	0	0	0	0	0	0	0	0
Gm7837	1	92430121	92430532	0	0	0	0	0	0	0	0
Ndufa10	1;1;1;1;1;1;1;1;1;1;1;1;1;1;1;1;1;1;1;1;1;1;1;1;1;1;1;1;1;1;1;1;1;1;1;1;1;1;1;1;1;1	92439010;92439279;92439842;92452011;92452011;92452011;92452053;92460380;92460380;92460380;92460380;92462222;92462291;92462291;92462291;92462950;92463078;92463078;92463078;92463103;92464361;92464361;92464361;92464361;92467381;92467381;92467381;92467381;92467415;92469863;92469863;92469863;92469863;92469863;92470817;92470817;92470817;92470951;92472779;92473663;92473663;92473663	92439907;92439907;92439907;92452119;92452119;92452119;92452119;92460465;92460465;92460717;92460465;92462345;92462345;92462345;92462345;92462989;92463157;92463157;92463157;92463157;92464482;92464482;92464482;92464482;92467467;92467467;92467467;92467467;92467467;92470078;92470078;92470078;92470078;92470078;92471051;92470862;92470985;92470985;92473767;92473747;92473757;92473860	4644	3793	5278	4958	5032	5221	5715	5586
Mir6900	1	92464483	92464542	0	0	0	0	0	0	0	0
Olfr1416	1;1;1	92475925;92479681;92484981	92480629;92480619;92485113	0	0	0	0	0	0	0	0
Olfr1415	1;1;1;1;1;1	92489101;92490818;92491374;92491539;92495950;92495950	92491763;92491753;92491422;92491763;92496101;92496078	0	0	0	0	0	0	0	0
Olfr1414	1;1;1;1	92506366;92511048;92518316;92518316	92512036;92512102;92518419;92518661	0	0	0	0	0	0	0	0
Olfr1413	1;1;1	92571322;92573012;92573125	92571659;92574397;92574206	0	0	0	0	0	0	0	0
1700054K02Rik	1	92572374	92572749	0	0	0	0	0	0	0	0
Gm28478	1	92574614	92574796	0	0	0	0	0	0	0	0
Olfr1412	1;1;1	92585779;92588102;92588332	92586167;92591375;92589297	0	0	0	0	0	0	0	0
Gm44098	1	92589872	92589917	0	0	0	0	0	0	0	0
Olfr1411	1;1;1;1;1	92594411;92594411;92596297;92596377;92596521	92594854;92594854;92597753;92597753;92597492	0	0	0	0	0	0	0	0
Gm44099	1	92595365	92595476	0	0	0	0	0	0	0	0
Olfr1410	1;1;1;1;1;1;1	92605782;92605823;92606507;92607675;92607675;92607839;92608840	92606576;92606081;92606576;92612778;92614806;92608799;92608847	0	0	0	0	0	0	0	0
Olfr12	1;1;1	92617788;92619746;92619881	92618278;92623412;92621001	0	0	0	0	0	0	0	0
Cops9	1;1;1;1;1;1;1;1;1;1;1;1;1	92637145;92637145;92637145;92637145;92639370;92639687;92639687;92639687;92639687;92640244;92641607;92641880;92641880	92637403;92637403;92637403;92637403;92639759;92639759;92639759;92639909;92639759;92640564;92641923;92641985;92641985	922	715	1174	1133	848	790	810	702
Otos	1;1;1;1;1;1;1;1;1	92644218;92644219;92645182;92645182;92645334;92645334;92645684;92645684;92648751	92644517;92644517;92645208;92645208;92645426;92645426;92648254;92645876;92648841	0	0	0	0	1	0	0	0
Gm29483	1;1	92714234;92716964	92715072;92717202	0	1	0	1	0	0	0	0
Gm29482	1;1	92759213;92760383	92759344;92760480	0	0	0	0	0	0	0	0
Gm29481	1;1	92820958;92837615	92821724;92837896	0	0	0	0	0	0	0	0
Gpc1	1;1;1;1;1;1;1;1;1;1;1;1;1;1;1;1;1;1;1	92831645;92831969;92835373;92853198;92853347;92854858;92854858;92855907;92855907;92856562;92856768;92856987;92857248;92857248;92857248;92857472;92857472;92857855;92858332	92832097;92832097;92835677;92853505;92853505;92855246;92855246;92855968;92856072;92857117;92857117;92857117;92857595;92857367;92857367;92857522;92857605;92858030;92860779	77	60	73	69	55	62	37	38
Gm29480	1;1;1;1	92842177;92845235;92847063;92848701	92843390;92845407;92847259;92848771	0	0	0	0	0	0	0	0
Mir149	1	92850378	92850443	0	0	0	0	0	0	0	0
Ankmy1	1;1;1;1;1;1;1;1;1;1;1;1;1;1;1;1;1;1;1;1;1;1;1;1;1;1;1;1;1;1;1;1;1;1;1;1;1;1;1	92859803;92870129;92870129;92870809;92870809;92870809;92871673;92871673;92871673;92876535;92876535;92877011;92877011;92878331;92878331;92879315;92879315;92880980;92880980;92881751;92881751;92883742;92883742;92884835;92884835;92886136;92886136;92886623;92886623;92888447;92888447;92896069;92896069;92899499;92899499;92902444;92902444;92902830;92902830	92861402;92870318;92870318;92870969;92870969;92870969;92871745;92871748;92871720;92876700;92876700;92877124;92877124;92878462;92878462;92879422;92879422;92881120;92881120;92881891;92881891;92883913;92883913;92885265;92885265;92886294;92886294;92886839;92886839;92888916;92888916;92896212;92896212;92899688;92899688;92902600;92902600;92902906;92902906	3	7	4	2	6	9	5	8
Dusp28	1;1	92906981;92907565	92907423;92908435	760	523	640	655	491	540	296	341
5033417F24Rik	1;1	92908378;92910579	92909978;92910764	16	9	15	14	15	9	8	14
Rnpepl1	1;1;1;1;1;1;1;1;1;1;1;1;1;1;1;1;1;1;1;1;1;1;1;1;1;1;1;1;1;1;1;1;1;1;1;1;1;1;1;1;1;1;1;1;1;1;1;1;1;1;1;1;1;1;1;1;1;1;1;1	92910783;92910825;92910853;92911121;92911209;92915059;92915059;92915059;92915059;92915814;92915814;92915824;92915832;92915844;92916355;92916355;92916355;92916355;92916711;92916711;92916711;92916711;92916791;92916805;92917012;92917147;92917147;92917147;92917147;92917147;92917416;92917634;92917634;92917634;92917634;92918018;92918018;92918018;92918018;92918018;92918018;92918018;92918018;92918873;929…	92911483;92911483;92913408;92911483;92911483;92915199;92915199;92915199;92915199;92915965;92915965;92915965;92915933;92915965;92916471;92916471;92916471;92916471;92916946;92916737;92917746;92916946;92916946;92916946;92917260;92917244;92917260;92917260;92917746;92917260;92917746;92917746;92917746;92917746;92917746;92918126;92918073;92918126;92918126;92918126;92918126;92919103;92918126;92919103;929…	2930	1954	2708	2100	2250	2305	2363	2006
9430060I03Rik	1;1	92933526;92950480	92935103;92950590	13	10	25	29	7	2	1	4
Capn10	1;1;1;1;1;1;1;1;1;1;1;1;1;1;1;1;1;1;1;1;1;1;1;1;1;1;1;1;1;1;1;1;1;1;1;1;1;1;1	92934376;92934766;92934833;92937945;92937945;92937945;92939323;92939323;92939323;92940283;92940283;92940283;92940459;92942482;92942482;92942482;92942704;92943300;92943300;92943300;92943679;92943679;92943679;92943831;92944695;92944695;92944695;92945017;92945017;92946553;92946685;92946774;92946774;92946885;92947215;92947215;92947509;92947509;92947509	92935014;92935014;92935014;92938076;92938076;92938076;92939519;92939519;92939519;92940500;92940972;92940500;92940500;92942623;92942623;92942623;92943466;92943466;92943466;92943466;92943744;92943941;92943941;92943941;92944897;92944897;92944897;92945103;92945278;92946598;92946955;92946973;92946973;92947260;92947260;92947260;92947590;92947929;92947941	856	930	938	1303	1150	1179	827	810
Gpr35	1;1;1;1;1;1;1;1;1;1;1;1;1	92950865;92956164;92957049;92973122;92973122;92975347;92978922;92982558;92982558;92982558;92982558;92982558;92983144	92950981;92956320;92957137;92973281;92973281;92975448;92979301;92985864;92986391;92983009;92985044;92982686;92986253	220	144	132	171	226	218	170	170
Gm18697	1;1;1	92999396;92999978;93001497	92999574;93000649;93002771	0	0	0	0	0	0	0	0
Aqp12	1;1;1	93006334;93008561;93011975	93007009;93008677;93012269	0	0	0	0	0	0	0	0
Kif1a	1;1;1;1;1;1;1;1;1;1;1;1;1;1;1;1;1;1;1;1;1;1;1;1;1;1;1;1;1;1;1;1;1;1;1;1;1;1;1;1;1;1;1;1;1;1;1;1;1;1;1;1;1;1;1;1;1;1;1;1;1;1;1;1;1;1;1;1;1;1;1;1;1;1;1;1;1;1;1;1;1;1;1;1;1;1;1;1;1;1;1;1;1;1;1;1;1;1;1;1;1;1;1;1;1;1;1;1;1;1;1;1;1;1;1;1;1;1;1;1;1;1;1;1;1;1;1;1;1;1;1;1;1;1;1;1;1;1;1;1;1;1;1;1;1;1;1;1;1;1;1;1;1;1;1;1;1;1;1;1;1;1;1;1;1;1;1;1;1;1;1;1;1;1;1;1;1;1;1;1;1;1;1;1;1;1;1;1;1;1;1;1;1;1;1;1;1;1;1;1…	93015464;93017751;93017940;93018280;93018457;93018952;93018952;93018952;93018952;93018952;93019807;93019807;93019807;93019807;93019807;93020458;93020458;93020458;93020458;93020458;93021213;93021213;93021213;93021213;93021213;93021726;93021726;93021726;93021726;93021726;93022321;93022321;93022321;93022321;93022321;93022321;93022926;93022926;93022926;93022926;93022926;93022926;93023459;93023459;930…	93018499;93018499;93018499;93018499;93018499;93019070;93019070;93019070;93019070;93019070;93019999;93019999;93019999;93019999;93019999;93020610;93020610;93020610;93020610;93020610;93021337;93021337;93021337;93021337;93021337;93021803;93021803;93021803;93021803;93021803;93022521;93022521;93022521;93022521;93022521;93022521;93023071;93023071;93023071;93023071;93023071;93023071;93023562;93023520;930…	27	17	35	14	21	21	26	26
Gm28086	1;1	93122931;93124001	93123144;93124103	4	9	15	10	2	11	14	8
Agxt	1;1;1;1;1;1;1;1;1;1;1;1;1;1;1;1;1;1;1;1;1	93135240;93135568;93135609;93137295;93137295;93137900;93137900;93139281;93139879;93140322;93140322;93141314;93141314;93142047;93142068;93144055;93144055;93144511;93144511;93145060;93145060	93135524;93135801;93135801;93137359;93137359;93138002;93138000;93139351;93139958;93140406;93140406;93141409;93141409;93142137;93142137;93144150;93144150;93144639;93144639;93145417;93145421	19245	11817	21429	12072	15859	16939	22293	10981
Mab21l4	1;1;1;1;1;1;1;1;1;1;1;1	93151349;93151583;93152917;93152917;93154487;93154487;93155979;93155979;93159601;93159601;93160802;93160889	93152100;93152100;93153273;93153273;93154640;93154640;93156204;93156204;93160350;93160350;93160870;93160948	0	0	1	2	1	0	0	0
Crocc2	1;1;1;1;1;1;1;1;1;1;1;1;1;1;1;1;1;1;1;1;1;1;1;1;1;1;1;1;1;1;1;1	93168725;93180008;93181073;93183365;93184962;93188896;93189525;93190064;93190242;93190473;93190892;93193036;93193574;93193982;93194385;93198467;93201398;93201780;93202720;93205896;93209234;93212786;93213501;93214019;93215380;93215958;93216972;93217756;93223560;93224085;93226601;93228789	93168802;93180158;93181221;93183471;93185103;93188999;93189722;93190160;93190331;93190679;93191091;93193218;93193718;93194128;93194615;93198660;93201525;93201949;93202896;93206009;93209377;93213003;93213660;93214186;93215734;93216136;93217092;93217889;93223658;93224210;93226732;93231072	0	0	0	0	0	0	0	0
Sned1	1;1;1;1;1;1;1;1;1;1;1;1;1;1;1;1;1;1;1;1;1;1;1;1;1;1;1;1;1;1;1;1;1;1;1;1;1;1;1;1;1;1;1;1;1;1;1;1;1;1;1;1;1;1;1;1;1;1;1;1;1;1;1;1;1;1;1;1;1;1;1;1;1;1;1;1;1;1;1;1	93235841;93235851;93256265;93256265;93258966;93258966;93259645;93259645;93261649;93261649;93262104;93262104;93265038;93265038;93265279;93265279;93271142;93271142;93271599;93271599;93271855;93271855;93272492;93272492;93274049;93274049;93274344;93274344;93274431;93274605;93274605;93274605;93275297;93275297;93275297;93280481;93280481;93280481;93281237;93281237;93281237;93281237;93281608;93281652;932…	93236201;93236201;93256552;93256552;93259106;93259106;93259807;93259807;93261774;93261774;93262217;93262217;93265151;93265151;93265392;93265392;93271267;93271267;93271703;93271703;93271968;93271968;93272608;93272608;93274165;93274165;93274460;93274460;93274460;93274718;93274718;93274718;93275470;93275470;93275470;93280594;93280594;93280594;93281350;93281350;93281350;93281350;93281765;93281765;932…	367	270	440	393	382	402	475	616
Mir6901	1	93274549	93274610	0	0	0	0	0	0	0	0
Mterf4	1;1;1;1;1;1;1;1;1;1;1;1;1;1;1	93299211;93301205;93301428;93301917;93302659;93302718;93302718;93303498;93304608;93304608;93304608;93305825;93305825;93305825;93305825	93301584;93301795;93301660;93302902;93302902;93302902;93302902;93305106;93305106;93305106;93305106;93305879;93305864;93305915;93305863	474	426	638	655	640	656	723	617
Gm28535	1;1;1	93305964;93306543;93316651	93306107;93306624;93317309	0	0	0	2	1	0	2	2
Gm7867	1	93306694	93307239	0	0	0	0	0	0	1	0
Pask	1;1;1;1;1;1;1;1;1;1;1;1;1;1;1;1;1;1;1;1;1;1;1;1;1;1;1;1;1;1;1;1;1;1;1;1;1;1;1;1;1;1;1	93308770;93308778;93309838;93310085;93310768;93310768;93310768;93310768;93312796;93312796;93312796;93314281;93314281;93316785;93316785;93317021;93317021;93317828;93319960;93320494;93320494;93320775;93320775;93324202;93324202;93325364;93325364;93327216;93327216;93330755;93330755;93331559;93331559;93334543;93334543;93335610;93335610;93337345;93337345;93337449;93342526;93343258;93343266	93310249;93310249;93310249;93310249;93311344;93310914;93310914;93310914;93313148;93312929;93312929;93314480;93314480;93316919;93316919;93317146;93317413;93320127;93320127;93320675;93320675;93322222;93322222;93324355;93324355;93325532;93325532;93327476;93327476;93330889;93330889;93331699;93331699;93334713;93334713;93335845;93335845;93337580;93337580;93337580;93342789;93343465;93343482	23	21	30	29	21	38	23	35
Ppp1r7	1;1;1;1;1;1;1;1;1;1;1;1;1;1;1;1;1;1;1;1;1	93342854;93343655;93343707;93346156;93346156;93350325;93350325;93350325;93350949;93350949;93350949;93351326;93351506;93351506;93352517;93352517;93352517;93354329;93357757;93360726;93364890	93343711;93343711;93343711;93346287;93346287;93350380;93350380;93350380;93351014;93351014;93351014;93351636;93351636;93351636;93352580;93352649;93352679;93354445;93357861;93360812;93373489	1114	979	1206	1304	1207	1079	1403	1152
Mir6902	1	93346092	93346155	0	0	0	0	0	0	1	0
Mir6345	1	93352158	93352285	0	0	0	0	0	0	0	0
Gm26446	1	93363255	93363357	1	0	1	0	2	0	1	1
Ano7	1;1;1;1;1;1;1;1;1;1;1;1;1;1;1;1;1;1;1;1;1;1;1;1;1;1;1;1;1;1;1;1;1;1;1;1;1;1;1;1;1;1;1;1;1;1;1;1;1;1;1	93373930;93373930;93375135;93375135;93377275;93377275;93380415;93380415;93384811;93384811;93385547;93385547;93387235;93387235;93388597;93388597;93390279;93390279;93391401;93391401;93392203;93392203;93394337;93394337;93394548;93394548;93395287;93395287;93395465;93395465;93397277;93397277;93397632;93397632;93399085;93399085;93400444;93400444;93401431;93401431;93401761;93401761;93401861;93402137;934…	93374047;93374047;93375249;93375249;93377332;93377332;93380545;93380545;93384918;93384918;93385683;93385683;93387292;93387292;93388707;93388707;93390444;93390444;93391491;93391491;93392299;93392299;93394480;93394480;93394685;93394685;93395385;93395385;93395567;93395567;93397388;93397388;93397686;93397686;93399182;93399182;93400574;93400574;93401636;93401636;93401903;93401903;93401903;93402227;934…	0	3	1	2	1	4	2	7
Hdlbp	1;1;1;1;1;1;1;1;1;1;1;1;1;1;1;1;1;1;1;1;1;1;1;1;1;1;1;1;1;1;1;1;1;1;1;1;1;1;1;1;1;1;1;1;1;1;1;1;1;1;1;1;1;1;1;1;1;1;1;1;1;1;1;1;1;1;1;1;1;1;1;1;1;1;1;1;1;1;1;1;1;1;1;1;1;1;1;1;1;1;1;1;1;1;1;1;1;1;1;1;1;1;1;1;1;1;1;1;1;1;1;1;1;1;1;1	93405940;93407762;93408002;93408369;93408369;93408369;93408689;93408689;93408689;93408951;93408951;93408951;93412363;93412363;93412363;93413491;93413491;93413491;93413827;93413827;93413827;93414812;93414812;93414812;93416501;93416501;93416501;93417172;93417172;93417172;93417468;93417468;93417468;93420069;93420069;93420069;93421084;93421084;93421084;93421343;93421343;93421343;93423264;93423264;934…	93408259;93408259;93408259;93408497;93408497;93408497;93408805;93408805;93408805;93409136;93409136;93409136;93412506;93412506;93412506;93413625;93413625;93413625;93413931;93413931;93413931;93414966;93414966;93414966;93416639;93416639;93416639;93417390;93417390;93417390;93417689;93417689;93417689;93420287;93420287;93420287;93421215;93421215;93421215;93421429;93421429;93421429;93423377;93423377;934…	31428	29826	30007	33089	33844	36744	46008	40762
Gm17415	1	93421700	93422488	0	0	2	2	2	1	0	1
Septin2	1;1;1;1;1;1;1;1;1;1;1;1;1;1;1;1;1;1;1;1;1;1;1;1;1;1;1;1;1;1;1;1;1;1;1;1;1;1;1;1;1;1;1;1;1;1;1;1;1;1;1;1;1;1;1;1;1;1;1;1;1;1;1;1;1;1;1;1;1;1;1;1;1;1;1;1;1;1;1;1;1;1;1;1;1;1;1;1;1;1;1;1;1;1;1;1;1;1;1;1;1;1;1;1;1;1;1;1;1;1;1;1;1;1;1;1	93478964;93478990;93478993;93478993;93478993;93479021;93479035;93479059;93479059;93479061;93479108;93479220;93479223;93479464;93479473;93489124;93489124;93489124;93489124;93489124;93489124;93489124;93489128;93489128;93489128;93489128;93491157;93491157;93491157;93491157;93491157;93491157;93491157;93491157;93491157;93491157;93491157;93491157;93491157;93495579;93495579;93495579;93495579;93495579;934…	93479068;93479068;93479068;93479068;93479068;93479068;93479068;93482368;93479180;93479180;93479180;93479314;93479314;93479599;93479566;93489154;93489154;93489154;93489154;93489154;93489154;93489154;93489154;93489154;93489154;93489154;93491277;93491277;93491277;93491277;93491277;93491277;93491277;93491277;93491277;93491277;93491277;93491277;93491277;93495665;93495665;93495665;93495665;93495665;934…	3648	3571	4039	4399	4336	4155	4275	3834
[truncated: 53,689 more rows]
