# Supplementary material for: Reverse transcriptase inhibitors diminish systemic proinflammatory responses to bacterial pathogens
Source: mBio. 2025 Jan 14;16(2):e03412-24. doi: 10.1128/mbio.03412-24 (PMC11796363; doi:10.1128/mbio.03412-24)
Supplement: Table S2 — Complete cytokine measurements from Fig. 2A. [file mbio.03412-24-s0002.xlsx]

## Sheet: Sheet1
Mouse Strain	Group	Eotaxin	G-CSF	GM-CSF	IFNγ	IL-1α	IL-1β	IL-2	IL-3	IL-4	IL-5	IL-6	IL-7	IL-9	IL-10	IL-12p40	IL-12p70	IL-13	IL-15	IL-17	IP-10	KC	LIF	LIX	M-CSF	MCP-1	MIG	MIP-1α	MIP-1β	MIP-2	RANTES	TNFα	VEGF
C57BL/6NJ	E. coli + PBS 4hpi	398.55	35020.2	15.53	18.92	1018.85	43.36	5.68	1.4	3.1	65.45	1056.09	0.01	73.2	693.37	87.91	158.93	306.63	42.61	5.13	374.52	3449.03	0.31	8668.45	24.8	8182.25	8590.35	590.33	7136.7	115.35	1781.91	47.81	1.18
C57BL/6NJ	E. coli + PBS 4hpi	1426.61	OOR >	12.67	18.33	544.79	25.67	4.4	1.45	0.34	54.78	2014.81	1.51	57.72	885.9	83.49	14.16	452.16	126.7	2.76	1265.45	3537.96	1.15	10408	47.85	6597.71	10761.8	843.21	5116.69	165.79	3236.83	28.25	1.04
C57BL/6NJ	E. coli + PBS 4hpi	726.45	31449.5	22.53	23.02	571.49	26.54	8.13	1.49	0.5	151.83	1778.24	6.52	71.71	712.57	52.4	77.07	401.98	158.12	6.06	932.93	3053.36	1.41	8191.43	14.51	9851.82	11817.6	404.63	10160.2	185.07	1985.06	53.73	1.55
C57BL/6NJ	E. coli + PBS 4hpi	970.37	OOR >	17.36	24.72	464.72	17.73	3.69	0.85	0.31	64.03	941.08	20.08	52.77	637.23	32	35.73	203.75	252.12	3.72	1023.12	2954.27	24.47	6714.08	43.38	9351.51	9663.14	408.87	7777.44	108.36	2600.91	52.19	1.14
C57BL/6NJ	E. coli + PBS 4hpi	1314.83	OOR >	10.33	24.14	902.83	20.5	6.54	1.53	0.45	79.68	1106.87	3.78	56.9	816.79	99.9	46.72	297.06	134.02	5	651.84	3304.18	0.31	6415.26	26.24	9818.27	13026.8	618.63	9368.19	122.18	1450.34	56.67	2.27
C57BL/6NJ	E. coli + PBS 4hpi	1149.42	34459.3	22.47	4.82	221.38	17.38	15.58	0.08	0.71	114.68	1219.35	OOR	64.61	337.29	13.83	33.75	69.48	12.27	1.29	1202.85	3347.67	OOR	8091.1	31.27	6721.42	9355.5	888.88	5353.52	185.84	2085.86	62.65	1.69
C57BL/6NJ	E. coli + PBS 4hpi	1341.48	41779.8	15.47	11.82	330.68	25.04	9.95	2.93	0.62	77.89	1674.22	0.32	92.03	582.12	34.2	20.41	118.74	35.32	3.23	2081.65	2931.03	OOR	6836.27	42.66	13133.1	12432.1	749.08	7994.97	276.87	1330.48	74.67	1.4
C57BL/6NJ	E. coli + NRTIs 4hpi	502.29	39098.8	11.3	0.82	691.01	20.29	4.83	1.06	0.4	33.92	607.37	1.38	42.35	1487.27	73.36	49.12	299.45	49.68	3.55	502.73	953.07	0.76	8310.36	6.4	5347.94	7443.05	359.97	5413.21	171.45	1166.56	27.83	0.57
C57BL/6NJ	E. coli + NRTIs 4hpi	347.72	21072.2	8.15	4.08	1345.48	11.26	2.27	1.1	0.4	49.86	392.48	1.1	25.94	1952.14	39.02	3.81	149.93	74.52	1.96	396.35	640.28	0.04	7187.1	16.98	3811.92	5446.48	196.95	3762.6	128.86	1465.52	18.68	1
C57BL/6NJ	E. coli + NRTIs 4hpi	486.43	26979.4	11.77	4.68	329.97	8.41	3.55	0.03	0.37	85.83	875.12	OOR <	71.71	736.08	35.19	29.49	278.05	124.88	4.14	258.34	625.5	0.64	4735.92	9.22	1391.79	7493.39	110.11	1862.1	101.23	11.48	13.74	0.66
C57BL/6NJ	E. coli + NRTIs 4hpi	1262.76	48091.1	0.83	5.4	618.35	8.82	2.56	1.45	0.28	89.28	1276.88	0.01	44.15	1197.63	54.31	55.07	313.83	95.95	2.95	480.68	1214.09	OOR <	8006.61	8.87	3064.24	10447.7	202.72	3667.21	151.05	1861.23	15.35	0.97
C57BL/6NJ	E. coli + NRTIs 4hpi	757.45	OOR >	7.54	5.46	829.74	8.21	3.97	1.23	0.34	71.98	530.42	OOR <	53.61	852.59	37.11	21.88	311.43	63.86	2.88	963.17	618.09	0.39	11179	19.46	4002.43	7582.1	177.28	3002.83	160	1459.99	15.68	1.18
C57BL/6NJ	E. coli + NRTIs 4hpi	994.83	40720.2	13.38	7.27	394.8	19.94	6.4	0.98	0.35	31.22	327.12	OOR	79.35	923.5	26.69	11.02	84.21	10.11	1.54	1241.99	1963.95	OOR	8284.68	8.46	6584.91	10784.6	449.13	5905.89	194.98	1213.24	39.21	1.4
C57BL/6NJ	E. coli + NRTIs 4hpi	554.16	41747.1	18.3	2.39	237.17	9.72	19.44	1.13	0.48	33.51	435.85	0.32	99.76	962.23	21.59	21.21	88.91	7.46	3.26	465.96	1149.35	OOR	7787.11	7.26	2600.11	10277.7	219.7	4499.78	267.32	799.86	24.11	0.88
C57BL/6NJ	E. coli + PBS 8hpi	823.84	19043.5	OOR <	13.48	316.77	9.63	1.56	0.72	0.18	36.8	469.41	OOR <	13.06	146.27	18.57	7.7	158.78	69.19	1.07	124.3	594.33	OOR <	5200.73	14.86	4243.93	3835.48	148.48	1018.03	79.01	618.08	15.6	1.65
C57BL/6NJ	E. coli + PBS 8hpi	583.63	32554.9	OOR <	4.5	1075.5	10.44	4.83	0.43	0.39	49.86	315.77	OOR <	27.99	184.72	17.93	OOR	226.66	106.74	2.36	338.2	1666.12	OOR <	9234.18	20.17	4121.96	9094.32	124.82	1157.56	55.78	1013.41	24.11	0.8
C57BL/6NJ	E. coli + PBS 8hpi	673.83	OOR >	10.82	21.39	375.74	8.41	6.11	0.64	0.38	67.3	158.96	2.5	31.01	62.16	35.83	16.74	266.25	42.61	1.99	504.73	562.47	OOR <	6361.51	10.63	3659.02	9536.55	156.01	1744.44	47.89	1143.79	18.6	3.63
C57BL/6NJ	E. coli + PBS 8hpi	759.53	OOR >	11.3	18.72	339.36	12.71	5.68	0.94	0.42	60.74	322.11	2.92	70.21	87.84	30.72	24.43	240.54	39.07	2.95	269.16	2049.19	OOR <	7204.1	37.84	2782.95	11138.3	116.36	1423.61	125.54	618.48	21.18	2.07
C57BL/6NJ	E. coli + PBS 8hpi	567.62	21940.7	5.47	65.21	245.96	9.83	4.97	1.62	0.57	41.35	293.89	1.38	26.97	47.64	31.36	28.23	203.75	62.09	1.99	172.66	704.08	OOR <	4631.51	23.38	2083.57	6228.62	112.34	997.93	151.05	593.39	12.87	1.4
C57BL/6NJ	E. coli + NRTIs 8hpi	716.14	34125.2	OOR <	2.73	272.01	6.81	2.27	OOR <	0.25	40.65	132.98	1.24	45.03	518.25	0.64	18.03	273.32	OOR	1.32	117.67	630.9	OOR <	6797.43	4.99	432.46	5105.36	52.26	778.66	63.61	1032.17	7.62	0.47
C57BL/6NJ	E. coli + NRTIs 8hpi	753.7	39210.7	OOR <	3.78	637.69	8.01	3.69	0.94	0.26	42.62	169.75	OOR <	66.4	276.06	12.81	16.74	282.78	12.55	1.57	192.23	620.56	OOR <	9691.65	4.29	1287.42	7640	113.08	925.39	20.07	1121.13	11.89	0.6
C57BL/6NJ	E. coli + NRTIs 8hpi	482.09	30569.2	OOR <	3.14	487.35	2.94	2.27	0.11	0.24	26.17	296.45	OOR <	8.63	394.77	24.33	11.58	306.63	37.3	0.78	200.52	348.57	OOR <	10769.8	7.1	929.35	7593.06	66.5	574.53	79.01	1019.48	11.53	0.58
C57BL/6NJ	E. coli + NRTIs 8hpi	590.72	37332.9	OOR <	1.16	376.67	6.42	0.85	OOR <	0.22	18.65	226.71	OOR <	46.79	446.74	5.76	25.7	226.66	53.23	0.68	229.91	217.84	OOR <	9088.75	7.81	892.57	5851.12	8.07	505.03	47.89	719.66	9.97	0.98
C57BL/6NJ	E. coli + NRTIs 8hpi	846.38	35829.3	OOR <	3.78	853.61	8.41	4.54	0.43	0.25	48.46	434.63	OOR <	47.66	333.18	30.72	OOR	219.75	23.16	1.25	309.88	1214.68	OOR <	6999.26	5.34	3435.17	6680.44	67.02	1876.96	108.36	1328.43	8.23	0.78
BALB/cJ	E. coli + PBS 4hpi	1874.71	43029.4	15.87	14.22	298.68	20	13.58	0.47	0.77	99.79	1572.6	12.85	37.01	205.7	49.92	80.57	102.34	110.15	6.27	1438.7	1201.71	OOR <	1244.09	10.54	4072.58	11229.6	564.45	3923.38	188.93	362.5	40.24	1.43
BALB/cJ	E. coli + PBS 4hpi	1625.26	54914.4	18.95	13.62	315.65	20.44	10.59	2.02	0.18	41.54	1178.08	18.94	44.82	262.68	99	39.24	129.72	214.42	8.87	1773.9	919.74	6.41	1161.82	13.85	5766.2	9732.98	707.74	6036.46	288.4	1063.96	45.26	1.56
BALB/cJ	E. coli + PBS 4hpi	1330.75	61801.6	22.3	27.97	447.64	17.14	9.39	2.07	0.3	53.1	1840.21	3.65	35.69	259.17	113.78	60.39	122.53	76.15	8.31	1235.6	554.05	0.25	1067.8	35.69	3465.36	10542.4	427.51	5386.54	417.14	681.2	33.4	1.69
BALB/cJ	E. coli + PBS 4hpi	2301.37	55656.3	19.3	16.24	543.66	22.2	12.08	1	0.38	90.93	1208.23	3.95	38.32	271.13	44.79	44.05	138.75	73.77	7.19	1759.6	1382.35	OOR <	1339.95	11.37	3507.83	9979.55	420.13	4733.68	392.75	931.08	36.69	1.33
BALB/cJ	E. coli + PBS 4hpi	1592.24	56047.3	15.45	16.85	292.99	11.65	6.1	1.86	0.16	40.14	582.58	13.01	41.59	321.83	90.8	31.88	133.93	217.03	4.18	1342.19	715.45	8.51	1080.74	11.37	3633.01	9819.6	253	4158.9	336.64	752.96	25.54	1.55
BALB/cJ	E. coli + NRTIs 4hpi	1193.82	49038.8	3.98	5.24	655.68	9.46	10.59	OOR <	OOR <	18.92	415.21	0.22	24.23	776.23	44.23	25.56	93.51	19.15	3.35	641.74	987.01	OOR <	1099.51	10.13	1288.24	8843.6	156.83	3118.07	65.89	748.54	16.31	1.06
BALB/cJ	E. coli + NRTIs 4hpi	1186.58	52560.2	13.66	4.51	518.28	12.97	7	1.53	OOR <	26.54	557.36	0.11	29.01	672.75	77.18	29.37	73.75	43.44	6.56	511.55	125.36	OOR <	1092.48	10.54	1043.81	6769.32	47.41	2917.86	168.71	246.28	15.25	1.01
BALB/cJ	E. coli + NRTIs 4hpi	1267.59	56646.4	9.29	6.34	400.61	10.12	7.3	1.53	0.23	35.76	519.77	0.71	27.65	559.8	44.79	OOR <	83.59	29.99	2.54	606.83	245.55	OOR <	611.75	15.5	952.64	7848.41	116.8	2602.58	172.92	948.59	17.97	1.09
BALB/cJ	E. coli + NRTIs 4hpi	821.33	60077.9	11.65	6.58	440.23	11.87	5.5	0.63	0.37	25.3	215.09	1.23	25.61	586.97	48.77	29.37	82.43	78.54	3.35	633.69	319.33	OOR <	1161.82	17.99	4475.07	8936.66	131.36	2670.94	269.59	770.48	16.05	1.02
BALB/cJ	E. coli + NRTIs 4hpi	964.31	60830.5	3.98	3.91	124.44	7.71	5.2	0.42	OOR <	36.96	219.36	OOR <	22.16	431.76	44.23	OOR <	84.75	36.66	2.05	369.18	341.2	OOR <	323.99	4.74	520.96	7584.7	88.49	1608.09	OOR	333.9	12.09	0.59
C57BL/6NJ	LPS + PBS 4hpi	1794.49	30973.7	188.11	47.34	453.51	95.58	12.61	2.11	0.62	90.54	26655.9	0.48	80.33	766.61	344.7	152.02	88.91	43.8	9.75	2431.16	14612.2	42.43	7935.04	280.13	26591.4	14108.1	5127.96	OOR >	3874.52	10042.9	210.94	1.54
C57BL/6NJ	LPS + PBS 4hpi	1883.5	17908.1	155.34	112.38	582.34	84.94	23.01	3.38	0.46	164.82	27895.7	9.55	116.01	776.49	362.19	229.75	123.07	16.7	5.71	1757.96	14624.4	56.11	8868.18	296.86	26845.8	15210.5	5008.16	OOR >	3051.32	11086	181.56	2.88
C57BL/6NJ	LPS + PBS 4hpi	1466.51	39241.5	165.41	99.92	560.42	124.98	12.91	2.48	0.6	116.48	26028.6	3.85	131.01	1314.21	333.59	97.12	107.64	35.32	6.3	1953.44	15306.1	49.03	8759.92	458.09	24437.5	13669.7	7618.73	OOR >	4729.55	8282.51	295.89	2.54
C57BL/6NJ	LPS + PBS 4hpi	1875.53	41829.2	291.35	69.95	888.3	84.52	9.95	3.16	0.68	135.35	25563.9	3.53	113.16	383.34	181.37	95.49	124.3	64.98	5.53	2083.02	18468.7	69.36	7297.48	70.82	25072.9	13797.4	5571.73	OOR >	2794.41	7950.36	194.3	2.09
C57BL/6NJ	LPS + PBS 4hpi	1953.4	37454.2	139.95	119.56	410.25	48.19	90.36	2.11	3.96	136.13	26096.4	2.57	228.17	737.76	226.75	285.24	109.48	71.34	5.97	2868.25	12388.5	34.66	9396.29	357.78	19171.9	14790	2930.38	8265.77	1755	6844.09	112.82	8.61
C57BL/6NJ	LPS + NRTIs 4hpi	1310.7	43180.1	128.88	33.7	379.21	37.57	9.95	1.96	0.37	43.09	27306.2	93.93	86.19	2035.92	139.59	14.9	96.07	746.03	3.72	2234.48	19716.1	30.39	9888.9	121.1	26338.4	12571.4	2279.89	7878.92	1490.14	7315.46	88.28	0.87
C57BL/6NJ	LPS + NRTIs 4hpi	1713.88	42499.9	54.44	23.7	523.75	25.46	9.36	1.73	0.69	46.7	25154	15.73	114.11	3641.17	156.85	59.96	104.58	150.96	2.75	1525.97	12174.2	29.45	8216.53	261.61	18383.3	11970	2576.37	11116.7	1054.78	3830.36	81.17	1.43
C57BL/6NJ	LPS + NRTIs 4hpi	1900.95	27571.2	103.56	43.28	410.25	31.84	9.95	2.03	0.83	44.51	25398.6	2.73	99.76	2368.81	148.71	77.6	115.65	38.93	3.5	2279.51	12697.5	12.3	8637.42	79.81	26871.5	12113.2	2871.23	OOR >	1345.2	6533.9	80.98	1.45
C57BL/6NJ	LPS + NRTIs 4hpi	1652.15	38859.2	100.7	26.01	332.38	75.59	10.25	2.11	6.75	59.91	21925.3	OOR	87.17	3025.66	171.13	383.06	100.91	73.9	4.85	2011.63	12461.9	28.79	9229.97	349.42	14379.6	12952.6	3057.87	9818.16	1356.94	5068.96	63.33	0.96
C57BL/6NJ	LPS + NRTIs 4hpi	1144.37	45271.7	65.37	15.3	414.3	19.09	11.43	3.01	0.6	95.93	22928	2.24	98.8	4135.53	213.29	57.68	103.35	49.95	2.62	2009.02	15714.9	15.18	6506.46	460.48	6799.28	9513.57	1398.64	7867.98	562.08	5573.38	27.49	1.57
C57BL/6NJ	S. aureus + PBS 4hpi	1365.48	1790	OOR <	OOR <	445.64	OOR <	0.58	0.96	0.28	73.98	76.61	OOR <	7.85	5.92	7.62	4.42	96.91	OOR <	0.12	136.26	468.5	OOR <	6005.23	7.2	326.53	8127.81	OOR <	154.28	186.11	48.52	22.71	0.34
C57BL/6NJ	S. aureus + PBS 4hpi	712.71	1550.03	OOR <	OOR <	88.36	OOR <	1.73	0.8	0.26	20.38	46.79	OOR <	117.35	18.85	19.09	OOR <	111.2	OOR <	OOR <	115.79	234.11	OOR <	4530.03	1.59	309.11	11155.1	OOR <	180.64	119.05	43.85	14.69	0.26
C57BL/6NJ	S. aureus + PBS 4hpi	1388.53	1949.81	OOR <	OOR <	766.56	OOR <	2.8	0.32	0.35	63.72	94.3	OOR <	OOR <	10.13	7.62	38.47	95.96	OOR <	0.45	144.03	190.53	OOR <	8228.97	4	615.79	8038.22	32.79	184.39	189.99	63.23	19.66	0.58
C57BL/6NJ	S. aureus + PBS 4hpi	1185.97	1176.54	OOR <	1.66	894.97	OOR <	OOR <	0.88	0.3	88.6	60.4	OOR <	9.92	5.48	32.41	OOR <	101.67	OOR <	0.49	155.09	398.75	OOR <	8584.35	5.2	317.42	7501.19	6.35	137.53	221.12	75.76	17.71	0.3
C57BL/6NJ	S. aureus + PBS 4hpi	748.08	1630.33	OOR <	2.51	100.87	OOR <	3.06	0.6	0.46	93.98	270.44	OOR <	45.16	10.54	25.46	75.88	106.43	OOR <	0.2	102.81	861.55	OOR <	6409.47	10.41	700.38	5339.41	OOR <	181.27	221.12	69.68	18.04	0.3
C57BL/6NJ	S. aureus + NRTIs 4hpi	850.01	413.35	12.36	3.36	1014.09	47.57	3.31	0.72	2.97	41.71	17.11	OOR <	37.59	57.5	12.82	251.39	64.69	OOR <	2.96	63.53	190.31	OOR <	8792.17	1.99	183.66	2852.6	6.35	77.23	214.7	76.62	37.95	0.37
C57BL/6NJ	S. aureus + NRTIs 4hpi	1221.27	659.83	OOR <	OOR <	349.77	OOR <	OOR <	0.52	0.31	31.28	16.9	OOR <	OOR <	7.21	OOR <	34.75	47.75	OOR <	OOR <	71.8	171.03	OOR <	6405.73	5.6	83.48	1883.41	OOR <	36.41	111.7	14.16	8.33	0.33
C57BL/6NJ	S. aureus + NRTIs 4hpi	736.72	855.06	OOR <	OOR <	588.46	OOR <	OOR <	0.72	0.29	20.13	6.42	OOR <	OOR <	OOR <	10.44	OOR <	58.09	OOR <	OOR <	61.82	OOR <	OOR <	7470.18	OOR	79.37	2891.29	OOR <	40.81	160	52.6	13.83	0.53
C57BL/6NJ	S. aureus + NRTIs 4hpi	1101.93	1800.3	OOR <	0.82	491.35	OOR <	OOR <	0.8	0.28	36.49	13.75	OOR <	OOR <	5.92	15.22	OOR <	48.69	OOR <	0.52	84.91	184.93	OOR <	7813.83	6	87.58	3725.33	OOR <	75.17	138.53	60.74	16.24	0.4
C57BL/6NJ	S. aureus + NRTIs 4hpi	1301.56	2574.12	OOR <	2.2	595.86	OOR <	OOR <	0.8	0.24	49.62	43.56	OOR <	7.85	9.3	13.3	OOR <	65.64	OOR <	OOR <	66.51	165.77	OOR <	7189.57	5.6	40.42	3702.7	OOR <	71	173.74	6.65	17.38	0.27
OOR = Out of Range
